# Supplementary material for: Shape-memory polyurethanes for polar wearables with ultrasensitive multi-monitoring
Source: Nat Commun. 2025 Dec 11;16:11329. doi: 10.1038/s41467-025-66422-3 (PMC12722725; doi:10.1038/s41467-025-66422-3)
Supplement: Supplementary file 7 — Source Data [file 41467_2025_66422_MOESM7_ESM.xlsx]

## Sheet: Fig. 2a
	PUFT2-10%IL		PUFT2-20%IL		PUFT2-30%IL		PUFT2-40%IL		PUFT2-50%IL
Temperature(℃)	Heat Flow(W/g)	Temperature(℃)	Heat Flow(W/g)	Temperature(℃)	Heat Flow(W/g)	Temperature(℃)	Heat Flow(W/g)	Temperature(℃)	Heat Flow(W/g)
-119.527	0.20266	-119.527	0.13666	-119.527	0.16616	-119.533	0.18463	-119.526	0.10871
-119.427	0.19651	-119.427	0.13385	-119.427	0.16036	-119.433	0.18089	-119.426	0.1066
-119.327	0.18985	-119.327	0.13263	-119.327	0.15675	-119.333	0.18105	-119.326	0.10545
-119.227	0.1883	-119.227	0.13258	-119.227	0.15518	-119.233	0.18235	-119.226	0.10516
-119.127	0.18859	-119.127	0.13324	-119.127	0.15485	-119.133	0.18377	-119.126	0.10541
-119.027	0.19018	-119.027	0.13437	-119.027	0.15531	-119.033	0.18448	-119.026	0.10601
-118.927	0.19243	-118.927	0.1358	-118.927	0.15628	-118.933	0.18525	-118.926	0.10686
-118.827	0.19517	-118.827	0.13741	-118.827	0.15755	-118.833	0.18606	-118.826	0.10786
-118.727	0.19762	-118.727	0.13913	-118.727	0.15901	-118.733	0.18695	-118.726	0.10898
-118.627	0.20011	-118.627	0.1409	-118.627	0.16056	-118.633	0.18791	-118.626	0.11017
-118.527	0.20278	-118.527	0.14268	-118.527	0.16216	-118.533	0.18893	-118.526	0.11139
-118.427	0.20548	-118.427	0.14446	-118.427	0.16376	-118.433	0.18998	-118.426	0.11263
-118.327	0.20806	-118.327	0.14622	-118.327	0.16535	-118.333	0.19107	-118.326	0.11387
-118.227	0.21049	-118.227	0.14796	-118.227	0.16691	-118.233	0.19217	-118.226	0.1151
-118.127	0.21259	-118.127	0.14968	-118.127	0.16843	-118.133	0.19326	-118.126	0.11632
-118.027	0.21483	-118.027	0.15136	-118.027	0.16991	-118.033	0.19434	-118.026	0.11752
-117.927	0.21702	-117.927	0.153	-117.927	0.17135	-117.933	0.1954	-117.926	0.1187
-117.827	0.21922	-117.827	0.1546	-117.827	0.17274	-117.833	0.19643	-117.826	0.11985
-117.727	0.22122	-117.727	0.15616	-117.727	0.17409	-117.733	0.19743	-117.726	0.12098
-117.627	0.22281	-117.627	0.15768	-117.627	0.1754	-117.633	0.1984	-117.626	0.12209
-117.527	0.22474	-117.527	0.15916	-117.527	0.17666	-117.533	0.19934	-117.526	0.12317
-117.427	0.22685	-117.427	0.16059	-117.427	0.17787	-117.433	0.20025	-117.426	0.12423
-117.327	0.22856	-117.327	0.16198	-117.327	0.17904	-117.333	0.20114	-117.326	0.12526
-117.227	0.22999	-117.227	0.16331	-117.227	0.18017	-117.233	0.20199	-117.226	0.12626
-117.127	0.23163	-117.127	0.16461	-117.127	0.18124	-117.133	0.20282	-117.126	0.12724
-117.027	0.23325	-117.027	0.16585	-117.027	0.18228	-117.033	0.20361	-117.026	0.12819
-116.927	0.2347	-116.927	0.16706	-116.927	0.18327	-116.933	0.20436	-116.926	0.12911
-116.827	0.23609	-116.827	0.16822	-116.827	0.18422	-116.833	0.20511	-116.826	0.13001
-116.727	0.23744	-116.727	0.16934	-116.727	0.18514	-116.733	0.20583	-116.726	0.13087
-116.627	0.23873	-116.627	0.17041	-116.627	0.18602	-116.633	0.20652	-116.626	0.13171
-116.527	0.23962	-116.527	0.17145	-116.527	0.18686	-116.533	0.20717	-116.526	0.13252
-116.427	0.24061	-116.427	0.17246	-116.427	0.18768	-116.433	0.20779	-116.426	0.1333
-116.327	0.24195	-116.327	0.17343	-116.327	0.18847	-116.333	0.20838	-116.326	0.13405
-116.227	0.24311	-116.227	0.17437	-116.227	0.18923	-116.233	0.20895	-116.226	0.13477
-116.127	0.24418	-116.127	0.17528	-116.127	0.18996	-116.133	0.2095	-116.126	0.13546
-116.027	0.24528	-116.027	0.17616	-116.027	0.19067	-116.033	0.21003	-116.026	0.13613
-115.927	0.24626	-115.927	0.17702	-115.927	0.19135	-115.933	0.21052	-115.926	0.13677
-115.827	0.24709	-115.827	0.17784	-115.827	0.19201	-115.833	0.21101	-115.826	0.1374
-115.727	0.24794	-115.727	0.17864	-115.727	0.19263	-115.733	0.21147	-115.726	0.13799
-115.627	0.24869	-115.627	0.17941	-115.627	0.19324	-115.633	0.21192	-115.626	0.13857
-115.527	0.24946	-115.527	0.18014	-115.527	0.19381	-115.533	0.21235	-115.526	0.13912
-115.427	0.25038	-115.427	0.18086	-115.427	0.19436	-115.433	0.21275	-115.426	0.13966
-115.327	0.25115	-115.327	0.18154	-115.327	0.19489	-115.333	0.21314	-115.326	0.14017
-115.227	0.25171	-115.227	0.1822	-115.227	0.19539	-115.233	0.21352	-115.226	0.14067
-115.127	0.25228	-115.127	0.18284	-115.127	0.19588	-115.133	0.21388	-115.126	0.14116
-115.027	0.25297	-115.027	0.18345	-115.027	0.19634	-115.033	0.21422	-115.026	0.14163
-114.927	0.25368	-114.927	0.18405	-114.927	0.19678	-114.933	0.21455	-114.926	0.14208
-114.827	0.25449	-114.827	0.18462	-114.827	0.19721	-114.833	0.21486	-114.826	0.14252
-114.727	0.25512	-114.727	0.18518	-114.727	0.19762	-114.733	0.21516	-114.726	0.14295
-114.627	0.25568	-114.627	0.18571	-114.627	0.19801	-114.633	0.21546	-114.626	0.14336
-114.527	0.25619	-114.527	0.18623	-114.527	0.19839	-114.533	0.21572	-114.526	0.14376
-114.427	0.25679	-114.427	0.18673	-114.427	0.19875	-114.433	0.21598	-114.426	0.14415
-114.327	0.2574	-114.327	0.18721	-114.327	0.1991	-114.333	0.21624	-114.326	0.14453
-114.227	0.25777	-114.227	0.18767	-114.227	0.19944	-114.233	0.21649	-114.226	0.14489
-114.127	0.25822	-114.127	0.18812	-114.127	0.19976	-114.133	0.21672	-114.126	0.14524
-114.027	0.25886	-114.027	0.18855	-114.027	0.20006	-114.033	0.21693	-114.026	0.14558
-113.927	0.25938	-113.927	0.18896	-113.927	0.20035	-113.933	0.21713	-113.926	0.1459
-113.827	0.25974	-113.827	0.18935	-113.827	0.20063	-113.833	0.21733	-113.826	0.14622
-113.727	0.26004	-113.727	0.18973	-113.727	0.20089	-113.733	0.21753	-113.726	0.14652
-113.627	0.26041	-113.627	0.19009	-113.627	0.20114	-113.633	0.21771	-113.626	0.14682
-113.527	0.26082	-113.527	0.19044	-113.527	0.20138	-113.533	0.21789	-113.526	0.1471
-113.427	0.2612	-113.427	0.19078	-113.427	0.2016	-113.433	0.21805	-113.426	0.14738
-113.327	0.26156	-113.327	0.1911	-113.327	0.20183	-113.333	0.21822	-113.326	0.14765
-113.227	0.26187	-113.227	0.19141	-113.227	0.20204	-113.233	0.21838	-113.226	0.14791
-113.127	0.26205	-113.127	0.19172	-113.127	0.20224	-113.133	0.21852	-113.126	0.14817
-113.027	0.26233	-113.027	0.192	-113.027	0.20244	-113.033	0.21866	-113.026	0.14842
-112.927	0.26275	-112.927	0.19228	-112.927	0.20263	-112.933	0.21879	-112.926	0.14865
-112.827	0.26297	-112.827	0.19256	-112.827	0.20282	-112.833	0.21892	-112.826	0.14888
-112.727	0.26315	-112.727	0.19282	-112.727	0.20299	-112.733	0.21904	-112.726	0.1491
-112.627	0.26347	-112.627	0.19307	-112.627	0.20316	-112.633	0.21916	-112.626	0.14932
-112.527	0.26371	-112.527	0.19332	-112.527	0.20332	-112.533	0.21928	-112.526	0.14952
-112.427	0.26391	-112.427	0.19357	-112.427	0.20348	-112.433	0.21939	-112.426	0.14971
-112.327	0.26408	-112.327	0.19381	-112.327	0.20363	-112.333	0.2195	-112.326	0.1499
-112.227	0.26424	-112.227	0.19405	-112.227	0.20378	-112.233	0.21961	-112.226	0.15008
-112.127	0.26447	-112.127	0.19428	-112.127	0.20392	-112.133	0.2197	-112.126	0.15025
-112.027	0.26473	-112.027	0.19452	-112.027	0.20406	-112.033	0.21979	-112.026	0.15041
-111.927	0.26483	-111.927	0.19475	-111.927	0.20419	-111.933	0.21987	-111.926	0.15057
-111.827	0.26488	-111.827	0.19497	-111.827	0.20432	-111.833	0.21994	-111.826	0.15073
-111.727	0.26505	-111.727	0.19519	-111.727	0.20444	-111.733	0.22001	-111.726	0.15088
-111.627	0.26535	-111.627	0.19539	-111.627	0.20456	-111.633	0.22008	-111.626	0.15103
-111.527	0.26557	-111.527	0.19559	-111.527	0.20467	-111.533	0.22014	-111.526	0.15118
-111.427	0.26567	-111.427	0.19577	-111.427	0.20479	-111.433	0.2202	-111.426	0.15132
-111.327	0.26571	-111.327	0.19593	-111.327	0.2049	-111.333	0.22027	-111.326	0.15145
-111.227	0.26578	-111.227	0.19609	-111.227	0.205	-111.233	0.22032	-111.226	0.15158
-111.127	0.2659	-111.127	0.19623	-111.127	0.2051	-111.133	0.22037	-111.126	0.15171
-111.027	0.26596	-111.027	0.19636	-111.027	0.2052	-111.033	0.22042	-111.026	0.15184
-110.927	0.26599	-110.927	0.19649	-110.927	0.2053	-110.933	0.22046	-110.926	0.15196
-110.827	0.26614	-110.827	0.19662	-110.827	0.20538	-110.833	0.2205	-110.826	0.15208
-110.727	0.26632	-110.727	0.19674	-110.727	0.20547	-110.733	0.22055	-110.726	0.15219
-110.627	0.26637	-110.627	0.19686	-110.627	0.20555	-110.633	0.22059	-110.626	0.15231
-110.527	0.26638	-110.527	0.19699	-110.527	0.20562	-110.533	0.22063	-110.526	0.15242
-110.427	0.26644	-110.427	0.19711	-110.427	0.20569	-110.433	0.22067	-110.426	0.15253
-110.327	0.26656	-110.327	0.19723	-110.327	0.20576	-110.333	0.2207	-110.326	0.15264
-110.227	0.26666	-110.227	0.19735	-110.227	0.20582	-110.233	0.22073	-110.226	0.15275
-110.127	0.26674	-110.127	0.19746	-110.127	0.20588	-110.133	0.22076	-110.126	0.15286
-110.027	0.26684	-110.027	0.19757	-110.027	0.20593	-110.033	0.22078	-110.026	0.15296
-109.927	0.26691	-109.927	0.19768	-109.927	0.20598	-109.933	0.2208	-109.926	0.15306
-109.827	0.26694	-109.827	0.19778	-109.827	0.20603	-109.833	0.22082	-109.826	0.15316
-109.727	0.26689	-109.727	0.19788	-109.727	0.20608	-109.733	0.22084	-109.726	0.15326
-109.627	0.26686	-109.627	0.19797	-109.627	0.20612	-109.633	0.22085	-109.626	0.15335
-109.527	0.2669	-109.527	0.19805	-109.527	0.20617	-109.533	0.22085	-109.526	0.15344
-109.427	0.26696	-109.427	0.19813	-109.427	0.20621	-109.433	0.22085	-109.426	0.15352
-109.327	0.26702	-109.327	0.19821	-109.327	0.20625	-109.333	0.22085	-109.326	0.15361
-109.227	0.26704	-109.227	0.19828	-109.227	0.20628	-109.233	0.22085	-109.226	0.15369
-109.127	0.26703	-109.127	0.19835	-109.127	0.20632	-109.133	0.22084	-109.126	0.15376
-109.027	0.26704	-109.027	0.19842	-109.027	0.20635	-109.033	0.22083	-109.026	0.15384
-108.927	0.26717	-108.927	0.19848	-108.927	0.20638	-108.933	0.22082	-108.926	0.15391
-108.827	0.2673	-108.827	0.19855	-108.827	0.20641	-108.833	0.22082	-108.826	0.15399
-108.727	0.26738	-108.727	0.19861	-108.727	0.20644	-108.733	0.22082	-108.726	0.15406
-108.627	0.26741	-108.627	0.19867	-108.627	0.20646	-108.633	0.22082	-108.626	0.15413
-108.527	0.26732	-108.527	0.19873	-108.527	0.20649	-108.533	0.2208	-108.526	0.1542
-108.427	0.26719	-108.427	0.19879	-108.427	0.20651	-108.433	0.22079	-108.426	0.15427
-108.327	0.26717	-108.327	0.19885	-108.327	0.20653	-108.333	0.22077	-108.326	0.15433
-108.227	0.26719	-108.227	0.1989	-108.227	0.20655	-108.233	0.22075	-108.226	0.1544
-108.127	0.26718	-108.127	0.19896	-108.127	0.20657	-108.133	0.22073	-108.126	0.15446
-108.027	0.26716	-108.027	0.19901	-108.027	0.20659	-108.033	0.22071	-108.026	0.15453
-107.927	0.26719	-107.927	0.19905	-107.927	0.20661	-107.933	0.22068	-107.926	0.15459
-107.827	0.26725	-107.827	0.1991	-107.827	0.20662	-107.833	0.22066	-107.826	0.15465
-107.727	0.26727	-107.727	0.19914	-107.727	0.20664	-107.733	0.22063	-107.726	0.15471
-107.627	0.26722	-107.627	0.19918	-107.627	0.20665	-107.633	0.22061	-107.626	0.15477
-107.527	0.2672	-107.527	0.19921	-107.527	0.20667	-107.533	0.22059	-107.526	0.15482
-107.427	0.2673	-107.427	0.19925	-107.427	0.20669	-107.433	0.22055	-107.426	0.15488
-107.327	0.26746	-107.327	0.19928	-107.327	0.2067	-107.333	0.22052	-107.326	0.15494
-107.227	0.26753	-107.227	0.19931	-107.227	0.20672	-107.233	0.22049	-107.226	0.15499
-107.127	0.26749	-107.127	0.19935	-107.127	0.20674	-107.133	0.22045	-107.126	0.15505
-107.027	0.26744	-107.027	0.19938	-107.027	0.20676	-107.033	0.2204	-107.026	0.1551
-106.927	0.26736	-106.927	0.19942	-106.927	0.20678	-106.933	0.22036	-106.926	0.15515
-106.827	0.26734	-106.827	0.19946	-106.827	0.2068	-106.833	0.22032	-106.826	0.1552
-106.727	0.26747	-106.727	0.1995	-106.727	0.20682	-106.733	0.22027	-106.726	0.15525
-106.627	0.26756	-106.627	0.19954	-106.627	0.20684	-106.633	0.22022	-106.626	0.15529
-106.527	0.26753	-106.527	0.19959	-106.527	0.20685	-106.533	0.22017	-106.526	0.15534
-106.427	0.26755	-106.427	0.19964	-106.427	0.20686	-106.433	0.22012	-106.426	0.15538
-106.327	0.26755	-106.327	0.19969	-106.327	0.20688	-106.333	0.22007	-106.326	0.15542
-106.227	0.26748	-106.227	0.19974	-106.227	0.20688	-106.233	0.22002	-106.226	0.15546
-106.127	0.26744	-106.127	0.19979	-106.127	0.20689	-106.133	0.21998	-106.126	0.1555
-106.027	0.26746	-106.027	0.19984	-106.027	0.20689	-106.033	0.21993	-106.026	0.15554
-105.927	0.26744	-105.927	0.19989	-105.927	0.20689	-105.933	0.21987	-105.926	0.15558
-105.827	0.26742	-105.827	0.19994	-105.827	0.20688	-105.833	0.21981	-105.826	0.15561
-105.727	0.26747	-105.727	0.19999	-105.727	0.20688	-105.733	0.21975	-105.726	0.15564
-105.627	0.26757	-105.627	0.20004	-105.627	0.20687	-105.633	0.21969	-105.626	0.15568
-105.527	0.26761	-105.527	0.20008	-105.527	0.20686	-105.533	0.21964	-105.526	0.15571
-105.427	0.26762	-105.427	0.20013	-105.427	0.20684	-105.433	0.21959	-105.426	0.15574
-105.327	0.26761	-105.327	0.20017	-105.327	0.20683	-105.333	0.21953	-105.326	0.15576
-105.227	0.26757	-105.227	0.20021	-105.227	0.20681	-105.233	0.21947	-105.226	0.15579
-105.127	0.26759	-105.127	0.20024	-105.127	0.20679	-105.133	0.21941	-105.126	0.15581
-105.027	0.26764	-105.027	0.20027	-105.027	0.20677	-105.033	0.21935	-105.026	0.15583
-104.927	0.26766	-104.927	0.2003	-104.927	0.20675	-104.933	0.21928	-104.926	0.15585
-104.827	0.26769	-104.827	0.20033	-104.827	0.20674	-104.833	0.21921	-104.826	0.15587
-104.727	0.26769	-104.727	0.20035	-104.727	0.20672	-104.733	0.21914	-104.726	0.15588
-104.627	0.26763	-104.627	0.20038	-104.627	0.20672	-104.633	0.21907	-104.626	0.1559
-104.527	0.26762	-104.527	0.2004	-104.527	0.20671	-104.533	0.219	-104.526	0.15591
-104.427	0.26767	-104.427	0.20042	-104.427	0.20671	-104.433	0.21892	-104.426	0.15592
-104.327	0.26767	-104.327	0.20044	-104.327	0.20671	-104.333	0.21885	-104.326	0.15594
-104.227	0.26767	-104.227	0.20046	-104.227	0.20671	-104.233	0.21878	-104.226	0.15595
-104.127	0.26771	-104.127	0.20048	-104.127	0.20671	-104.133	0.21871	-104.126	0.15597
-104.027	0.26773	-104.027	0.2005	-104.027	0.20671	-104.033	0.21864	-104.026	0.15599
-103.927	0.26771	-103.927	0.20052	-103.927	0.20671	-103.933	0.21857	-103.926	0.156
-103.827	0.26777	-103.827	0.20054	-103.827	0.20671	-103.833	0.2185	-103.826	0.15602
-103.727	0.26784	-103.727	0.20055	-103.727	0.20671	-103.733	0.21842	-103.726	0.15604
-103.627	0.26788	-103.627	0.20057	-103.627	0.2067	-103.633	0.21834	-103.626	0.15606
-103.527	0.26788	-103.527	0.20059	-103.527	0.20669	-103.533	0.21827	-103.526	0.15608
-103.427	0.26795	-103.427	0.20061	-103.427	0.20668	-103.433	0.21819	-103.426	0.1561
-103.327	0.26802	-103.327	0.20063	-103.327	0.20667	-103.333	0.21812	-103.326	0.15612
-103.227	0.26801	-103.227	0.20065	-103.227	0.20665	-103.233	0.21805	-103.226	0.15614
-103.127	0.26794	-103.127	0.20067	-103.127	0.20663	-103.133	0.21798	-103.126	0.15616
-103.027	0.26782	-103.027	0.20069	-103.027	0.20661	-103.033	0.21791	-103.026	0.15618
-102.927	0.26777	-102.927	0.20072	-102.927	0.20658	-102.933	0.21785	-102.926	0.1562
-102.827	0.26786	-102.827	0.20074	-102.827	0.20655	-102.833	0.21777	-102.826	0.15622
-102.727	0.26797	-102.727	0.20077	-102.727	0.20652	-102.733	0.2177	-102.726	0.15624
-102.627	0.26799	-102.627	0.20079	-102.627	0.20649	-102.633	0.21763	-102.626	0.15625
-102.527	0.26796	-102.527	0.20082	-102.527	0.20646	-102.533	0.21756	-102.526	0.15627
-102.427	0.26793	-102.427	0.20085	-102.427	0.20643	-102.433	0.21749	-102.426	0.15629
-102.327	0.2679	-102.327	0.20088	-102.327	0.2064	-102.333	0.21742	-102.326	0.15631
-102.227	0.26795	-102.227	0.20091	-102.227	0.20638	-102.233	0.21735	-102.226	0.15632
-102.127	0.26808	-102.127	0.20093	-102.127	0.20635	-102.133	0.21728	-102.126	0.15634
-102.027	0.26822	-102.027	0.20096	-102.027	0.20633	-102.033	0.21721	-102.026	0.15636
-101.927	0.26827	-101.927	0.20099	-101.927	0.20631	-101.933	0.21715	-101.926	0.15638
-101.827	0.26827	-101.827	0.20102	-101.827	0.20629	-101.833	0.21708	-101.826	0.1564
-101.727	0.2682	-101.727	0.20104	-101.727	0.20627	-101.733	0.21702	-101.726	0.15643
-101.627	0.26808	-101.627	0.20106	-101.627	0.20626	-101.633	0.21695	-101.626	0.15645
-101.527	0.26809	-101.527	0.20108	-101.527	0.20626	-101.533	0.21689	-101.526	0.15648
-101.427	0.26823	-101.427	0.2011	-101.427	0.20625	-101.433	0.21682	-101.426	0.1565
-101.327	0.2682	-101.327	0.20112	-101.327	0.20625	-101.333	0.21677	-101.326	0.15653
-101.227	0.26817	-101.227	0.20113	-101.227	0.20624	-101.233	0.21671	-101.226	0.15655
-101.127	0.2682	-101.127	0.20114	-101.127	0.20624	-101.133	0.21665	-101.126	0.15658
-101.027	0.26817	-101.027	0.20115	-101.027	0.20624	-101.033	0.21659	-101.026	0.1566
-100.927	0.26808	-100.927	0.20116	-100.927	0.20625	-100.933	0.21653	-100.926	0.15662
-100.827	0.26807	-100.827	0.20116	-100.827	0.20625	-100.833	0.21648	-100.826	0.15664
-100.727	0.26809	-100.727	0.20117	-100.727	0.20625	-100.733	0.21643	-100.726	0.15666
-100.627	0.26806	-100.627	0.20118	-100.627	0.20625	-100.633	0.21638	-100.626	0.15668
-100.527	0.26813	-100.527	0.20118	-100.527	0.20625	-100.533	0.21633	-100.526	0.1567
-100.427	0.26826	-100.427	0.20119	-100.427	0.20626	-100.433	0.21629	-100.426	0.15672
-100.327	0.26828	-100.327	0.20121	-100.327	0.20626	-100.333	0.21624	-100.326	0.15675
-100.227	0.26825	-100.227	0.20122	-100.227	0.20626	-100.233	0.21619	-100.226	0.15677
-100.127	0.26826	-100.127	0.20123	-100.127	0.20626	-100.133	0.21613	-100.126	0.1568
-100.027	0.26831	-100.027	0.20125	-100.027	0.20626	-100.033	0.21608	-100.026	0.15682
-99.927	0.26833	-99.927	0.20126	-99.927	0.20626	-99.933	0.21603	-99.926	0.15685
-99.827	0.26834	-99.827	0.20128	-99.827	0.20627	-99.833	0.21598	-99.826	0.15688
-99.727	0.26834	-99.727	0.2013	-99.727	0.20627	-99.733	0.21593	-99.726	0.15692
-99.627	0.26833	-99.627	0.20131	-99.627	0.20628	-99.633	0.21589	-99.626	0.15695
-99.527	0.2683	-99.527	0.20133	-99.527	0.20628	-99.533	0.21584	-99.526	0.15698
-99.427	0.26825	-99.427	0.20134	-99.427	0.20629	-99.433	0.21579	-99.426	0.15701
-99.327	0.26821	-99.327	0.20136	-99.327	0.2063	-99.333	0.21574	-99.326	0.15705
-99.227	0.26825	-99.227	0.20138	-99.227	0.20631	-99.233	0.21569	-99.226	0.15708
-99.127	0.26845	-99.127	0.2014	-99.127	0.20631	-99.133	0.21565	-99.126	0.15711
-99.027	0.26863	-99.027	0.20142	-99.027	0.20632	-99.033	0.21559	-99.026	0.15714
-98.927	0.26858	-98.927	0.20145	-98.927	0.20632	-98.933	0.21553	-98.926	0.15717
-98.827	0.26847	-98.827	0.20148	-98.827	0.20632	-98.833	0.21549	-98.826	0.15721
-98.727	0.2684	-98.727	0.20151	-98.727	0.20632	-98.733	0.21544	-98.726	0.15724
-98.627	0.26838	-98.627	0.20154	-98.627	0.20631	-98.633	0.2154	-98.626	0.15727
-98.527	0.2684	-98.527	0.20158	-98.527	0.20631	-98.533	0.21535	-98.526	0.1573
-98.427	0.26845	-98.427	0.20162	-98.427	0.2063	-98.433	0.2153	-98.426	0.15734
-98.327	0.26849	-98.327	0.20165	-98.327	0.20629	-98.333	0.21525	-98.326	0.15737
-98.227	0.26854	-98.227	0.20169	-98.227	0.20628	-98.233	0.2152	-98.226	0.15741
-98.127	0.26859	-98.127	0.20172	-98.127	0.20627	-98.133	0.21515	-98.126	0.15744
-98.027	0.26852	-98.027	0.20175	-98.027	0.20627	-98.033	0.2151	-98.026	0.15747
-97.927	0.26838	-97.927	0.20178	-97.927	0.20626	-97.933	0.21504	-97.926	0.15751
-97.827	0.26837	-97.827	0.2018	-97.827	0.20626	-97.833	0.21498	-97.826	0.15754
-97.727	0.26841	-97.727	0.20181	-97.727	0.20625	-97.733	0.21493	-97.726	0.15757
-97.627	0.26839	-97.627	0.20182	-97.627	0.20625	-97.633	0.21488	-97.626	0.1576
-97.527	0.26844	-97.527	0.20182	-97.527	0.20625	-97.533	0.21483	-97.526	0.15764
-97.427	0.26864	-97.427	0.20182	-97.427	0.20625	-97.433	0.21478	-97.426	0.15767
-97.327	0.26875	-97.327	0.20182	-97.327	0.20624	-97.333	0.21472	-97.326	0.1577
-97.227	0.26874	-97.227	0.20182	-97.227	0.20624	-97.233	0.21466	-97.226	0.15773
-97.127	0.26875	-97.127	0.20181	-97.127	0.20624	-97.133	0.2146	-97.126	0.15777
-97.027	0.26881	-97.027	0.20181	-97.027	0.20624	-97.033	0.21454	-97.026	0.1578
-96.927	0.26883	-96.927	0.20181	-96.927	0.20624	-96.933	0.21448	-96.926	0.15783
-96.827	0.26884	-96.827	0.20181	-96.827	0.20624	-96.833	0.21442	-96.826	0.15786
-96.727	0.2688	-96.727	0.20181	-96.727	0.20624	-96.733	0.21436	-96.726	0.15788
-96.627	0.2688	-96.627	0.20181	-96.627	0.20624	-96.633	0.2143	-96.626	0.15791
-96.527	0.2688	-96.527	0.20182	-96.527	0.20625	-96.533	0.21424	-96.526	0.15793
-96.427	0.26878	-96.427	0.20183	-96.427	0.20626	-96.433	0.21418	-96.426	0.15795
-96.327	0.26878	-96.327	0.20185	-96.327	0.20627	-96.333	0.21412	-96.326	0.15796
-96.227	0.26882	-96.227	0.20187	-96.227	0.20628	-96.233	0.21407	-96.226	0.15798
-96.127	0.26883	-96.127	0.20189	-96.127	0.2063	-96.133	0.21402	-96.126	0.15799
-96.027	0.26882	-96.027	0.20192	-96.027	0.20632	-96.033	0.21396	-96.026	0.15801
-95.927	0.26885	-95.927	0.20195	-95.927	0.20633	-95.933	0.2139	-95.926	0.15802
-95.827	0.26895	-95.827	0.20198	-95.827	0.20635	-95.833	0.21384	-95.826	0.15804
-95.727	0.26904	-95.727	0.20202	-95.727	0.20637	-95.733	0.21378	-95.726	0.15805
-95.627	0.26914	-95.627	0.20205	-95.627	0.20639	-95.633	0.21372	-95.626	0.15807
-95.527	0.26923	-95.527	0.20209	-95.527	0.20641	-95.533	0.21367	-95.526	0.15808
-95.427	0.26925	-95.427	0.20214	-95.427	0.20643	-95.433	0.21362	-95.426	0.1581
-95.327	0.26921	-95.327	0.20218	-95.327	0.20644	-95.333	0.21357	-95.326	0.15812
-95.227	0.26915	-95.227	0.20222	-95.227	0.20646	-95.233	0.21352	-95.226	0.15814
-95.127	0.26918	-95.127	0.20227	-95.127	0.20647	-95.133	0.21346	-95.126	0.15815
-95.027	0.26925	-95.027	0.20231	-95.027	0.20648	-95.033	0.21341	-95.026	0.15817
-94.927	0.2693	-94.927	0.20235	-94.927	0.20649	-94.933	0.21336	-94.926	0.15819
-94.827	0.26927	-94.827	0.2024	-94.827	0.2065	-94.833	0.21331	-94.826	0.15821
-94.727	0.26924	-94.727	0.20244	-94.727	0.2065	-94.733	0.21325	-94.726	0.15823
-94.627	0.26922	-94.627	0.20248	-94.627	0.2065	-94.633	0.21319	-94.626	0.15825
-94.527	0.26922	-94.527	0.20252	-94.527	0.2065	-94.533	0.21314	-94.526	0.15827
-94.427	0.26929	-94.427	0.20255	-94.427	0.20651	-94.433	0.21308	-94.426	0.15829
-94.327	0.26935	-94.327	0.20259	-94.327	0.20651	-94.333	0.21303	-94.326	0.15831
-94.227	0.26932	-94.227	0.20262	-94.227	0.20651	-94.233	0.21297	-94.226	0.15833
-94.127	0.26926	-94.127	0.20266	-94.127	0.20651	-94.133	0.21291	-94.126	0.15835
-94.027	0.26931	-94.027	0.20269	-94.027	0.20651	-94.033	0.21286	-94.026	0.15837
-93.927	0.26946	-93.927	0.20273	-93.927	0.20652	-93.933	0.21281	-93.926	0.15839
-93.827	0.26952	-93.827	0.20276	-93.827	0.20653	-93.833	0.21275	-93.826	0.15842
-93.727	0.26952	-93.727	0.2028	-93.727	0.20655	-93.733	0.2127	-93.726	0.15844
-93.627	0.26954	-93.627	0.20284	-93.627	0.20656	-93.633	0.21265	-93.626	0.15846
-93.527	0.26962	-93.527	0.20288	-93.527	0.20658	-93.533	0.2126	-93.526	0.15849
-93.427	0.26969	-93.427	0.20292	-93.427	0.2066	-93.433	0.21255	-93.426	0.15852
-93.327	0.26967	-93.327	0.20296	-93.327	0.20662	-93.333	0.2125	-93.326	0.15854
-93.227	0.26961	-93.227	0.203	-93.227	0.20664	-93.233	0.21245	-93.226	0.15857
-93.127	0.26963	-93.127	0.20305	-93.127	0.20666	-93.133	0.21241	-93.126	0.1586
-93.027	0.26965	-93.027	0.20309	-93.027	0.20668	-93.033	0.21237	-93.026	0.15863
-92.927	0.26961	-92.927	0.20313	-92.927	0.2067	-92.933	0.21232	-92.926	0.15866
-92.827	0.26959	-92.827	0.20318	-92.827	0.20671	-92.833	0.21227	-92.826	0.15869
-92.727	0.26959	-92.727	0.20322	-92.727	0.20673	-92.733	0.21222	-92.726	0.15872
-92.627	0.2696	-92.627	0.20326	-92.627	0.20675	-92.633	0.21218	-92.626	0.15876
-92.527	0.26961	-92.527	0.2033	-92.527	0.20676	-92.533	0.21213	-92.526	0.15879
-92.427	0.26965	-92.427	0.20334	-92.427	0.20678	-92.433	0.21208	-92.426	0.15883
-92.327	0.26976	-92.327	0.20338	-92.327	0.2068	-92.333	0.21203	-92.326	0.15887
-92.227	0.26987	-92.227	0.20342	-92.227	0.20682	-92.233	0.21198	-92.226	0.1589
-92.127	0.26998	-92.127	0.20346	-92.127	0.20684	-92.133	0.21194	-92.126	0.15894
-92.027	0.27006	-92.027	0.2035	-92.027	0.20686	-92.033	0.21191	-92.026	0.15897
-91.927	0.27005	-91.927	0.20354	-91.927	0.20689	-91.933	0.21187	-91.926	0.15901
-91.827	0.27013	-91.827	0.20358	-91.827	0.20692	-91.833	0.21184	-91.826	0.15904
-91.727	0.27033	-91.727	0.20362	-91.727	0.20695	-91.733	0.2118	-91.726	0.15908
-91.627	0.2704	-91.627	0.20366	-91.627	0.20699	-91.633	0.21175	-91.626	0.15911
-91.527	0.27035	-91.527	0.2037	-91.527	0.20703	-91.533	0.21171	-91.526	0.15914
-91.427	0.27029	-91.427	0.20374	-91.427	0.20707	-91.433	0.21168	-91.426	0.15918
-91.327	0.27032	-91.327	0.20378	-91.327	0.20711	-91.333	0.21164	-91.326	0.15921
-91.227	0.27041	-91.227	0.20382	-91.227	0.20715	-91.233	0.2116	-91.226	0.15924
-91.127	0.27042	-91.127	0.20387	-91.127	0.20719	-91.133	0.21156	-91.126	0.15928
-91.027	0.2705	-91.027	0.20391	-91.027	0.20724	-91.033	0.21153	-91.026	0.15932
-90.927	0.27066	-90.927	0.20396	-90.927	0.20728	-90.933	0.21149	-90.926	0.15936
-90.827	0.27074	-90.827	0.204	-90.827	0.20733	-90.833	0.21146	-90.826	0.15939
-90.727	0.27075	-90.727	0.20405	-90.727	0.20738	-90.733	0.21144	-90.726	0.15944
-90.627	0.27073	-90.627	0.20409	-90.627	0.20743	-90.633	0.21141	-90.626	0.15948
-90.527	0.27077	-90.527	0.20414	-90.527	0.20747	-90.533	0.21139	-90.526	0.15952
-90.427	0.27081	-90.427	0.20418	-90.427	0.20752	-90.433	0.21138	-90.426	0.15956
-90.327	0.27088	-90.327	0.20423	-90.327	0.20756	-90.333	0.21136	-90.326	0.1596
-90.227	0.27102	-90.227	0.20427	-90.227	0.2076	-90.233	0.21134	-90.226	0.15965
-90.127	0.2711	-90.127	0.20431	-90.127	0.20764	-90.133	0.21132	-90.126	0.15969
-90.027	0.2711	-90.027	0.20436	-90.027	0.20768	-90.033	0.2113	-90.026	0.15973
-89.927	0.27117	-89.927	0.2044	-89.927	0.20772	-89.933	0.21128	-89.926	0.15977
-89.827	0.27128	-89.827	0.20445	-89.827	0.20776	-89.833	0.21127	-89.826	0.15981
-89.727	0.27136	-89.727	0.2045	-89.727	0.2078	-89.733	0.21125	-89.726	0.15986
-89.627	0.27147	-89.627	0.20455	-89.627	0.20784	-89.633	0.21123	-89.626	0.1599
-89.527	0.27153	-89.527	0.2046	-89.527	0.20788	-89.533	0.2112	-89.526	0.15994
-89.427	0.27156	-89.427	0.20465	-89.427	0.20793	-89.433	0.21118	-89.426	0.15998
-89.327	0.27157	-89.327	0.2047	-89.327	0.20798	-89.333	0.21116	-89.326	0.16002
-89.227	0.27156	-89.227	0.20476	-89.227	0.20803	-89.233	0.21114	-89.226	0.16007
-89.127	0.27158	-89.127	0.20481	-89.127	0.20809	-89.133	0.21112	-89.126	0.16011
-89.027	0.27167	-89.027	0.20486	-89.027	0.20815	-89.033	0.2111	-89.026	0.16015
-88.927	0.27175	-88.927	0.20491	-88.927	0.20821	-88.933	0.21109	-88.926	0.16019
-88.827	0.27185	-88.827	0.20497	-88.827	0.20827	-88.833	0.21108	-88.826	0.16023
-88.727	0.27197	-88.727	0.20502	-88.727	0.20834	-88.733	0.21106	-88.726	0.16027
-88.627	0.27205	-88.627	0.20507	-88.627	0.20839	-88.633	0.21105	-88.626	0.16031
-88.527	0.27208	-88.527	0.20512	-88.527	0.20845	-88.533	0.21103	-88.526	0.16035
-88.427	0.27206	-88.427	0.20517	-88.427	0.20851	-88.433	0.21102	-88.426	0.16039
-88.327	0.27208	-88.327	0.20523	-88.327	0.20856	-88.333	0.21101	-88.326	0.16042
-88.227	0.27212	-88.227	0.20529	-88.227	0.2086	-88.233	0.211	-88.226	0.16046
-88.127	0.27212	-88.127	0.20534	-88.127	0.20865	-88.133	0.21098	-88.126	0.1605
-88.027	0.27215	-88.027	0.20541	-88.027	0.20869	-88.033	0.21096	-88.026	0.16054
-87.927	0.27226	-87.927	0.20547	-87.927	0.20874	-87.933	0.21095	-87.926	0.16059
-87.827	0.27239	-87.827	0.20553	-87.827	0.20878	-87.833	0.21094	-87.826	0.16063
-87.727	0.27247	-87.727	0.20559	-87.727	0.20883	-87.733	0.21093	-87.726	0.16067
-87.627	0.27249	-87.627	0.20566	-87.627	0.20888	-87.633	0.21093	-87.626	0.16072
-87.527	0.27253	-87.527	0.20573	-87.527	0.20893	-87.533	0.21092	-87.526	0.16077
-87.427	0.27261	-87.427	0.20579	-87.427	0.20898	-87.433	0.21091	-87.426	0.16081
-87.327	0.27267	-87.327	0.20586	-87.327	0.20904	-87.333	0.2109	-87.326	0.16086
-87.227	0.27273	-87.227	0.20593	-87.227	0.2091	-87.233	0.21089	-87.226	0.16091
-87.127	0.27274	-87.127	0.206	-87.127	0.20916	-87.133	0.21088	-87.126	0.16096
-87.027	0.2727	-87.027	0.20607	-87.027	0.20922	-87.033	0.21087	-87.026	0.16101
-86.927	0.27264	-86.927	0.20614	-86.927	0.20928	-86.933	0.21086	-86.926	0.16107
-86.827	0.27265	-86.827	0.20621	-86.827	0.20934	-86.833	0.21084	-86.826	0.16112
-86.727	0.27277	-86.727	0.20628	-86.727	0.2094	-86.733	0.21083	-86.726	0.16118
-86.627	0.2729	-86.627	0.20634	-86.627	0.20946	-86.633	0.21082	-86.626	0.16123
-86.527	0.27292	-86.527	0.20641	-86.527	0.20951	-86.533	0.21079	-86.526	0.16129
-86.427	0.27291	-86.427	0.20648	-86.427	0.20956	-86.433	0.21077	-86.426	0.16134
-86.327	0.27298	-86.327	0.20654	-86.327	0.2096	-86.333	0.21074	-86.326	0.1614
-86.227	0.27312	-86.227	0.2066	-86.227	0.20965	-86.233	0.21073	-86.226	0.16145
-86.127	0.27329	-86.127	0.20666	-86.127	0.20969	-86.133	0.21071	-86.126	0.1615
-86.027	0.27341	-86.027	0.20672	-86.027	0.20973	-86.033	0.21069	-86.026	0.16155
-85.927	0.27339	-85.927	0.20678	-85.927	0.20977	-85.933	0.21067	-85.926	0.1616
-85.827	0.27331	-85.827	0.20683	-85.827	0.20982	-85.833	0.21065	-85.826	0.16164
-85.727	0.27329	-85.727	0.20688	-85.727	0.20986	-85.733	0.21063	-85.726	0.16169
-85.627	0.27336	-85.627	0.20693	-85.627	0.20991	-85.633	0.21061	-85.626	0.16173
-85.527	0.27343	-85.527	0.20698	-85.527	0.20995	-85.533	0.21059	-85.526	0.16177
-85.427	0.27343	-85.427	0.20703	-85.427	0.21	-85.433	0.21058	-85.426	0.16181
-85.327	0.27341	-85.327	0.20708	-85.327	0.21005	-85.333	0.21056	-85.326	0.16185
-85.227	0.27351	-85.227	0.20712	-85.227	0.21009	-85.233	0.21054	-85.226	0.16189
-85.127	0.27367	-85.127	0.20716	-85.127	0.21014	-85.133	0.21052	-85.126	0.16193
-85.027	0.27375	-85.027	0.20721	-85.027	0.21018	-85.033	0.21049	-85.026	0.16197
-84.927	0.27377	-84.927	0.20725	-84.927	0.21021	-84.933	0.21047	-84.926	0.16202
-84.827	0.27376	-84.827	0.20729	-84.827	0.21025	-84.833	0.21045	-84.826	0.16206
-84.727	0.27379	-84.727	0.20733	-84.727	0.21028	-84.733	0.21043	-84.726	0.1621
-84.627	0.27386	-84.627	0.20737	-84.627	0.21031	-84.633	0.21041	-84.626	0.16214
-84.527	0.27393	-84.527	0.20741	-84.527	0.21034	-84.533	0.21038	-84.526	0.16218
-84.427	0.27397	-84.427	0.20745	-84.427	0.21036	-84.433	0.21036	-84.426	0.16222
-84.327	0.27398	-84.327	0.20749	-84.327	0.21039	-84.333	0.21033	-84.326	0.16226
-84.227	0.27399	-84.227	0.20753	-84.227	0.21042	-84.233	0.2103	-84.226	0.1623
-84.127	0.274	-84.127	0.20757	-84.127	0.21046	-84.133	0.21028	-84.126	0.16234
-84.027	0.27401	-84.027	0.20762	-84.027	0.21049	-84.033	0.21026	-84.026	0.16237
-83.927	0.27403	-83.927	0.20766	-83.927	0.21053	-83.933	0.21023	-83.926	0.16241
-83.827	0.27403	-83.827	0.20771	-83.827	0.21057	-83.833	0.2102	-83.826	0.16245
-83.727	0.27408	-83.727	0.20775	-83.727	0.21062	-83.733	0.21017	-83.726	0.16248
-83.627	0.27414	-83.627	0.2078	-83.627	0.21066	-83.633	0.21014	-83.626	0.16252
-83.527	0.27408	-83.527	0.20785	-83.527	0.21071	-83.533	0.21012	-83.526	0.16255
-83.427	0.27403	-83.427	0.20789	-83.427	0.21075	-83.433	0.21009	-83.426	0.16259
-83.327	0.27399	-83.327	0.20794	-83.327	0.2108	-83.333	0.21006	-83.326	0.16262
-83.227	0.27398	-83.227	0.20799	-83.227	0.21084	-83.233	0.21002	-83.226	0.16265
-83.127	0.27406	-83.127	0.20804	-83.127	0.21088	-83.133	0.20998	-83.126	0.16268
-83.027	0.27427	-83.027	0.20809	-83.027	0.21091	-83.033	0.20995	-83.026	0.16272
-82.927	0.27446	-82.927	0.20813	-82.927	0.21095	-82.933	0.20991	-82.926	0.16275
-82.827	0.27447	-82.827	0.20818	-82.827	0.21098	-82.833	0.20988	-82.826	0.16278
-82.727	0.27433	-82.727	0.20823	-82.727	0.21102	-82.733	0.20984	-82.726	0.16281
-82.627	0.27433	-82.627	0.20828	-82.627	0.21105	-82.633	0.2098	-82.626	0.16284
-82.527	0.27446	-82.527	0.20833	-82.527	0.21108	-82.533	0.20977	-82.526	0.16288
-82.427	0.27463	-82.427	0.20838	-82.427	0.21112	-82.433	0.20974	-82.426	0.16291
-82.327	0.27467	-82.327	0.20843	-82.327	0.21116	-82.333	0.20971	-82.326	0.16294
-82.227	0.27467	-82.227	0.20849	-82.227	0.2112	-82.233	0.20968	-82.226	0.16297
-82.127	0.27477	-82.127	0.20854	-82.127	0.21124	-82.133	0.20965	-82.126	0.16301
-82.027	0.2748	-82.027	0.2086	-82.027	0.21128	-82.033	0.20962	-82.026	0.16304
-81.927	0.27475	-81.927	0.20866	-81.927	0.21132	-81.933	0.2096	-81.926	0.16308
-81.827	0.27472	-81.827	0.20872	-81.827	0.21136	-81.833	0.20958	-81.826	0.16312
-81.727	0.27486	-81.727	0.20878	-81.727	0.2114	-81.733	0.20956	-81.726	0.16316
-81.627	0.27503	-81.627	0.20885	-81.627	0.21144	-81.633	0.20953	-81.626	0.1632
-81.527	0.27517	-81.527	0.20892	-81.527	0.21148	-81.533	0.2095	-81.526	0.16324
-81.427	0.27538	-81.427	0.20898	-81.427	0.21152	-81.433	0.20948	-81.426	0.16329
-81.327	0.27538	-81.327	0.20905	-81.327	0.21155	-81.333	0.20945	-81.326	0.16333
-81.227	0.27531	-81.227	0.20912	-81.227	0.21159	-81.233	0.20942	-81.226	0.16338
-81.127	0.27536	-81.127	0.20919	-81.127	0.21162	-81.133	0.2094	-81.126	0.16342
-81.027	0.27541	-81.027	0.20927	-81.027	0.21166	-81.033	0.20938	-81.026	0.16347
-80.927	0.27543	-80.927	0.20934	-80.927	0.21169	-80.933	0.20935	-80.926	0.16351
-80.827	0.27555	-80.827	0.20941	-80.827	0.21173	-80.833	0.20933	-80.826	0.16356
-80.727	0.2757	-80.727	0.20949	-80.727	0.21177	-80.733	0.2093	-80.726	0.16361
-80.627	0.27587	-80.627	0.20956	-80.627	0.21181	-80.633	0.20927	-80.626	0.16365
-80.527	0.27597	-80.527	0.20964	-80.527	0.21186	-80.533	0.20925	-80.526	0.1637
-80.427	0.27585	-80.427	0.20971	-80.427	0.2119	-80.433	0.20923	-80.426	0.16375
-80.327	0.27577	-80.327	0.20979	-80.327	0.21195	-80.333	0.20921	-80.326	0.16379
-80.227	0.27583	-80.227	0.20986	-80.227	0.21199	-80.233	0.20919	-80.226	0.16384
-80.127	0.27595	-80.127	0.20994	-80.127	0.21204	-80.133	0.20917	-80.126	0.16388
-80.027	0.27602	-80.027	0.21001	-80.027	0.21209	-80.033	0.20915	-80.026	0.16392
-79.927	0.27611	-79.927	0.21008	-79.927	0.21214	-79.933	0.20913	-79.926	0.16396
-79.827	0.27622	-79.827	0.21015	-79.827	0.21219	-79.833	0.2091	-79.826	0.164
-79.727	0.27632	-79.727	0.21021	-79.727	0.21224	-79.733	0.20908	-79.726	0.16404
-79.627	0.27643	-79.627	0.21028	-79.627	0.2123	-79.633	0.20905	-79.626	0.16408
-79.527	0.27657	-79.527	0.21034	-79.527	0.21235	-79.533	0.20903	-79.526	0.16412
-79.427	0.27672	-79.427	0.2104	-79.427	0.2124	-79.433	0.20901	-79.426	0.16416
-79.327	0.27681	-79.327	0.21046	-79.327	0.21244	-79.333	0.209	-79.326	0.1642
-79.227	0.27676	-79.227	0.21053	-79.227	0.21249	-79.233	0.20898	-79.226	0.16424
-79.127	0.2767	-79.127	0.21059	-79.127	0.21253	-79.133	0.20897	-79.126	0.16429
-79.027	0.27668	-79.027	0.21065	-79.027	0.21257	-79.033	0.20895	-79.026	0.16434
-78.927	0.27673	-78.927	0.21071	-78.927	0.21261	-78.933	0.20894	-78.926	0.16439
-78.827	0.27686	-78.827	0.21078	-78.827	0.21265	-78.833	0.20893	-78.826	0.16444
-78.727	0.27697	-78.727	0.21084	-78.727	0.21269	-78.733	0.20892	-78.726	0.1645
-78.627	0.27701	-78.627	0.2109	-78.627	0.21273	-78.633	0.20891	-78.626	0.16456
-78.527	0.27701	-78.527	0.21097	-78.527	0.21277	-78.533	0.2089	-78.526	0.16462
-78.427	0.27705	-78.427	0.21103	-78.427	0.21281	-78.433	0.20889	-78.426	0.16469
-78.327	0.27709	-78.327	0.2111	-78.327	0.21286	-78.333	0.20887	-78.326	0.16475
-78.227	0.27723	-78.227	0.21116	-78.227	0.2129	-78.233	0.20886	-78.226	0.16482
-78.127	0.2774	-78.127	0.21123	-78.127	0.21295	-78.133	0.20884	-78.126	0.16489
-78.027	0.27739	-78.027	0.21129	-78.027	0.213	-78.033	0.20882	-78.026	0.16496
-77.927	0.27729	-77.927	0.21136	-77.927	0.21304	-77.933	0.2088	-77.926	0.16503
-77.827	0.27725	-77.827	0.21142	-77.827	0.21309	-77.833	0.20879	-77.826	0.1651
-77.727	0.27722	-77.727	0.21149	-77.727	0.21314	-77.733	0.20878	-77.726	0.16516
-77.627	0.27717	-77.627	0.21155	-77.627	0.21318	-77.633	0.20876	-77.626	0.16523
-77.527	0.27719	-77.527	0.21161	-77.527	0.21323	-77.533	0.20874	-77.526	0.16529
-77.427	0.27729	-77.427	0.21167	-77.427	0.21328	-77.433	0.20873	-77.426	0.16535
-77.327	0.27737	-77.327	0.21173	-77.327	0.21332	-77.333	0.2087	-77.326	0.16541
-77.227	0.27744	-77.227	0.21178	-77.227	0.21337	-77.233	0.20868	-77.226	0.16546
-77.127	0.27751	-77.127	0.21183	-77.127	0.21342	-77.133	0.20866	-77.126	0.16551
-77.027	0.27757	-77.027	0.21188	-77.027	0.21346	-77.033	0.20864	-77.026	0.16556
-76.927	0.27764	-76.927	0.21192	-76.927	0.21351	-76.933	0.20862	-76.926	0.16561
-76.827	0.27769	-76.827	0.21197	-76.827	0.21356	-76.833	0.2086	-76.826	0.16566
-76.727	0.27771	-76.727	0.21201	-76.727	0.21361	-76.733	0.20858	-76.726	0.16571
-76.627	0.27776	-76.627	0.21206	-76.627	0.21366	-76.633	0.20856	-76.626	0.16576
-76.527	0.27783	-76.527	0.2121	-76.527	0.2137	-76.533	0.20854	-76.526	0.16581
-76.427	0.27798	-76.427	0.21215	-76.427	0.21375	-76.433	0.20852	-76.426	0.16586
-76.327	0.27818	-76.327	0.2122	-76.327	0.2138	-76.333	0.2085	-76.326	0.16591
-76.227	0.27825	-76.227	0.21226	-76.227	0.21385	-76.233	0.20848	-76.226	0.16596
-76.127	0.2782	-76.127	0.21231	-76.127	0.2139	-76.133	0.20846	-76.126	0.16601
-76.027	0.27821	-76.027	0.21237	-76.027	0.21395	-76.033	0.20845	-76.026	0.16606
-75.927	0.27836	-75.927	0.21243	-75.927	0.214	-75.933	0.20844	-75.926	0.16612
-75.827	0.27854	-75.827	0.21249	-75.827	0.21405	-75.833	0.20844	-75.826	0.16617
-75.727	0.27861	-75.727	0.21255	-75.727	0.21411	-75.733	0.20843	-75.726	0.16622
-75.627	0.27863	-75.627	0.21261	-75.627	0.21416	-75.633	0.20842	-75.626	0.16627
-75.527	0.2787	-75.527	0.21267	-75.527	0.21421	-75.533	0.20841	-75.526	0.16632
-75.427	0.27874	-75.427	0.21273	-75.427	0.21426	-75.433	0.20839	-75.426	0.16637
-75.327	0.27878	-75.327	0.21278	-75.327	0.21431	-75.333	0.20837	-75.326	0.16642
-75.227	0.27886	-75.227	0.21284	-75.227	0.21436	-75.233	0.20837	-75.226	0.16647
-75.127	0.27885	-75.127	0.2129	-75.127	0.2144	-75.133	0.20836	-75.126	0.16652
-75.027	0.27881	-75.027	0.21295	-75.027	0.21444	-75.033	0.20835	-75.026	0.16657
-74.927	0.27884	-74.927	0.213	-74.927	0.21448	-74.933	0.20834	-74.926	0.16662
-74.827	0.2789	-74.827	0.21305	-74.827	0.21452	-74.833	0.20833	-74.826	0.16668
-74.727	0.27894	-74.727	0.21311	-74.727	0.21455	-74.733	0.20833	-74.726	0.16673
-74.627	0.27899	-74.627	0.21316	-74.627	0.21459	-74.633	0.20832	-74.626	0.16679
-74.527	0.27903	-74.527	0.21321	-74.527	0.21462	-74.533	0.20831	-74.526	0.16684
-74.427	0.27904	-74.427	0.21327	-74.427	0.21466	-74.433	0.2083	-74.426	0.1669
-74.327	0.27906	-74.327	0.21332	-74.327	0.21469	-74.333	0.2083	-74.326	0.16696
-74.227	0.27907	-74.227	0.21338	-74.227	0.21473	-74.233	0.2083	-74.226	0.16701
-74.127	0.2791	-74.127	0.21344	-74.127	0.21477	-74.133	0.2083	-74.126	0.16707
-74.027	0.27916	-74.027	0.2135	-74.027	0.21482	-74.033	0.2083	-74.026	0.16713
-73.927	0.27918	-73.927	0.21356	-73.927	0.21486	-73.933	0.2083	-73.926	0.16719
-73.827	0.27915	-73.827	0.21363	-73.827	0.21491	-73.833	0.2083	-73.826	0.16726
-73.727	0.27919	-73.727	0.21369	-73.727	0.21496	-73.733	0.2083	-73.726	0.16732
-73.627	0.27929	-73.627	0.21375	-73.627	0.21502	-73.633	0.2083	-73.626	0.16739
-73.527	0.27944	-73.527	0.21382	-73.527	0.21507	-73.533	0.20831	-73.526	0.16745
-73.427	0.27959	-73.427	0.21388	-73.427	0.21513	-73.433	0.20833	-73.426	0.16752
-73.327	0.27966	-73.327	0.21395	-73.327	0.21519	-73.333	0.20835	-73.326	0.16758
-73.227	0.27973	-73.227	0.21401	-73.227	0.21526	-73.233	0.20836	-73.226	0.16765
-73.127	0.27986	-73.127	0.21407	-73.127	0.21533	-73.133	0.20838	-73.126	0.16772
-73.027	0.27989	-73.027	0.21412	-73.027	0.21539	-73.033	0.2084	-73.026	0.16779
-72.927	0.27981	-72.927	0.21418	-72.927	0.21547	-72.933	0.20843	-72.926	0.16786
-72.827	0.27986	-72.827	0.21423	-72.827	0.21554	-72.833	0.20844	-72.826	0.16793
-72.727	0.28	-72.727	0.21428	-72.727	0.21562	-72.733	0.20846	-72.726	0.16801
-72.627	0.27999	-72.627	0.21433	-72.627	0.21569	-72.633	0.20848	-72.626	0.16808
-72.527	0.27992	-72.527	0.21438	-72.527	0.21577	-72.533	0.20851	-72.526	0.16816
-72.427	0.27998	-72.427	0.21444	-72.427	0.21585	-72.433	0.20853	-72.426	0.16824
-72.327	0.28013	-72.327	0.21449	-72.327	0.21593	-72.333	0.20856	-72.326	0.16832
-72.227	0.28024	-72.227	0.21455	-72.227	0.21602	-72.233	0.20859	-72.226	0.1684
-72.127	0.28028	-72.127	0.21461	-72.127	0.2161	-72.133	0.20862	-72.126	0.16848
-72.027	0.28028	-72.027	0.21467	-72.027	0.21617	-72.033	0.20863	-72.026	0.16855
-71.927	0.28031	-71.927	0.21473	-71.927	0.21625	-71.933	0.20865	-71.926	0.16863
-71.827	0.28034	-71.827	0.2148	-71.827	0.21633	-71.833	0.20868	-71.826	0.16871
-71.727	0.28038	-71.727	0.21487	-71.727	0.21641	-71.733	0.2087	-71.726	0.16878
-71.627	0.28041	-71.627	0.21493	-71.627	0.21648	-71.633	0.20873	-71.626	0.16886
-71.527	0.28047	-71.527	0.215	-71.527	0.21655	-71.533	0.20876	-71.526	0.16893
-71.427	0.28062	-71.427	0.21507	-71.427	0.21663	-71.433	0.20878	-71.426	0.16901
-71.327	0.28089	-71.327	0.21514	-71.327	0.2167	-71.333	0.2088	-71.326	0.16909
-71.227	0.28115	-71.227	0.21521	-71.227	0.21677	-71.233	0.20883	-71.226	0.16917
-71.127	0.28116	-71.127	0.21528	-71.127	0.21685	-71.133	0.20885	-71.126	0.16925
-71.027	0.2811	-71.027	0.21535	-71.027	0.21692	-71.033	0.20888	-71.026	0.16933
-70.927	0.28113	-70.927	0.21542	-70.927	0.217	-70.933	0.20891	-70.926	0.16942
-70.827	0.28122	-70.827	0.2155	-70.827	0.21709	-70.833	0.20895	-70.826	0.16951
-70.727	0.28138	-70.727	0.21557	-70.727	0.21717	-70.733	0.20898	-70.726	0.1696
-70.627	0.28149	-70.627	0.21564	-70.627	0.21726	-70.633	0.20901	-70.626	0.1697
-70.527	0.2815	-70.527	0.21572	-70.527	0.21735	-70.533	0.20905	-70.526	0.1698
-70.427	0.28149	-70.427	0.21579	-70.427	0.21744	-70.433	0.20908	-70.426	0.1699
-70.327	0.28147	-70.327	0.21587	-70.327	0.21753	-70.333	0.20911	-70.326	0.17
-70.227	0.28151	-70.227	0.21595	-70.227	0.21762	-70.233	0.20914	-70.226	0.1701
-70.127	0.28159	-70.127	0.21603	-70.127	0.21772	-70.133	0.20917	-70.126	0.17021
-70.027	0.28169	-70.027	0.21611	-70.027	0.21781	-70.033	0.2092	-70.026	0.17031
-69.927	0.2818	-69.927	0.21619	-69.927	0.21791	-69.933	0.20923	-69.926	0.17042
-69.827	0.28191	-69.827	0.21627	-69.827	0.218	-69.833	0.20925	-69.826	0.17052
-69.727	0.28204	-69.727	0.21635	-69.727	0.2181	-69.733	0.20928	-69.726	0.17063
-69.627	0.28217	-69.627	0.21644	-69.627	0.21819	-69.633	0.20931	-69.626	0.17074
-69.527	0.28232	-69.527	0.21652	-69.527	0.21829	-69.533	0.20934	-69.526	0.17085
-69.427	0.28234	-69.427	0.21661	-69.427	0.21838	-69.433	0.20938	-69.426	0.17097
-69.327	0.2822	-69.327	0.21669	-69.327	0.21847	-69.333	0.20941	-69.326	0.17109
-69.227	0.28211	-69.227	0.21677	-69.227	0.21856	-69.233	0.20944	-69.226	0.17122
-69.127	0.28216	-69.127	0.21685	-69.127	0.21864	-69.133	0.20947	-69.126	0.17136
-69.027	0.2822	-69.027	0.21693	-69.027	0.21873	-69.033	0.2095	-69.026	0.1715
-68.927	0.28223	-68.927	0.217	-68.927	0.21881	-68.933	0.20953	-68.926	0.17164
-68.827	0.28236	-68.827	0.21708	-68.827	0.21889	-68.833	0.20958	-68.826	0.17179
-68.727	0.28253	-68.727	0.21715	-68.727	0.21897	-68.733	0.20962	-68.726	0.17195
-68.627	0.28267	-68.627	0.21722	-68.627	0.21905	-68.633	0.20966	-68.626	0.1721
-68.527	0.28279	-68.527	0.2173	-68.527	0.21913	-68.533	0.20971	-68.526	0.17226
-68.427	0.28288	-68.427	0.21737	-68.427	0.21921	-68.433	0.20976	-68.426	0.17243
-68.327	0.28288	-68.327	0.21744	-68.327	0.21929	-68.333	0.2098	-68.326	0.17259
-68.227	0.28291	-68.227	0.21751	-68.227	0.21938	-68.233	0.20984	-68.226	0.17276
-68.127	0.28307	-68.127	0.21758	-68.127	0.21946	-68.133	0.20988	-68.126	0.17292
-68.027	0.28323	-68.027	0.21765	-68.027	0.21956	-68.033	0.20993	-68.026	0.17309
-67.927	0.28333	-67.927	0.21772	-67.927	0.21965	-67.933	0.20998	-67.926	0.17326
-67.827	0.28335	-67.827	0.21779	-67.827	0.21975	-67.833	0.21003	-67.826	0.17343
-67.727	0.28337	-67.727	0.21786	-67.727	0.21986	-67.733	0.21008	-67.726	0.17361
-67.627	0.28343	-67.627	0.21793	-67.627	0.21996	-67.633	0.21012	-67.626	0.17379
-67.527	0.2835	-67.527	0.218	-67.527	0.22008	-67.533	0.21017	-67.526	0.17397
-67.427	0.28365	-67.427	0.21808	-67.427	0.22019	-67.433	0.21023	-67.426	0.17415
-67.327	0.28383	-67.327	0.21815	-67.327	0.22031	-67.333	0.21029	-67.326	0.17434
-67.227	0.28392	-67.227	0.21822	-67.227	0.22043	-67.233	0.21034	-67.226	0.17453
-67.127	0.28401	-67.127	0.2183	-67.127	0.22054	-67.133	0.2104	-67.126	0.17473
-67.027	0.2841	-67.027	0.21837	-67.027	0.22066	-67.033	0.21046	-67.026	0.17493
-66.927	0.28421	-66.927	0.21845	-66.927	0.22078	-66.933	0.21051	-66.926	0.17513
-66.827	0.28431	-66.827	0.21853	-66.827	0.22089	-66.833	0.21057	-66.826	0.17534
-66.727	0.28438	-66.727	0.21861	-66.727	0.221	-66.733	0.21062	-66.726	0.17555
-66.627	0.28451	-66.627	0.2187	-66.627	0.22112	-66.633	0.21069	-66.626	0.17576
-66.527	0.28463	-66.527	0.21878	-66.527	0.22123	-66.533	0.21075	-66.526	0.17597
-66.427	0.28469	-66.427	0.21886	-66.427	0.22134	-66.433	0.21082	-66.426	0.17618
-66.327	0.28481	-66.327	0.21894	-66.327	0.22144	-66.333	0.21089	-66.326	0.1764
-66.227	0.2849	-66.227	0.21902	-66.227	0.22155	-66.233	0.21096	-66.226	0.17662
-66.127	0.28491	-66.127	0.2191	-66.127	0.22166	-66.133	0.21103	-66.126	0.17684
-66.027	0.28496	-66.027	0.21918	-66.027	0.22178	-66.033	0.2111	-66.026	0.17706
-65.927	0.28505	-65.927	0.21926	-65.927	0.22189	-65.933	0.21117	-65.926	0.17729
-65.827	0.28522	-65.827	0.21934	-65.827	0.222	-65.833	0.21125	-65.826	0.17752
-65.727	0.28531	-65.727	0.21943	-65.727	0.22211	-65.733	0.21132	-65.726	0.17776
-65.627	0.28531	-65.627	0.21951	-65.627	0.22222	-65.633	0.2114	-65.626	0.178
-65.527	0.28533	-65.527	0.2196	-65.527	0.22233	-65.533	0.21148	-65.526	0.17825
-65.427	0.28543	-65.427	0.21969	-65.427	0.22244	-65.433	0.21156	-65.426	0.1785
-65.327	0.28562	-65.327	0.21978	-65.327	0.22255	-65.333	0.21165	-65.326	0.17876
-65.227	0.28579	-65.227	0.21987	-65.227	0.22265	-65.233	0.21175	-65.226	0.17902
-65.127	0.28591	-65.127	0.21997	-65.127	0.22276	-65.133	0.21184	-65.126	0.17929
-65.027	0.28602	-65.027	0.22006	-65.027	0.22287	-65.033	0.21194	-65.026	0.17956
-64.927	0.2861	-64.927	0.22016	-64.927	0.22297	-64.933	0.21203	-64.926	0.17984
-64.827	0.28618	-64.827	0.22026	-64.827	0.22308	-64.833	0.21212	-64.826	0.18012
-64.727	0.28626	-64.727	0.22035	-64.727	0.22319	-64.733	0.21221	-64.726	0.18041
-64.627	0.28633	-64.627	0.22045	-64.627	0.22331	-64.633	0.2123	-64.626	0.1807
-64.527	0.28642	-64.527	0.22054	-64.527	0.22343	-64.533	0.21238	-64.526	0.18099
-64.427	0.28652	-64.427	0.22063	-64.427	0.22355	-64.433	0.21247	-64.426	0.18129
-64.327	0.28662	-64.327	0.22072	-64.327	0.22368	-64.333	0.21256	-64.326	0.1816
-64.227	0.28672	-64.227	0.22081	-64.227	0.22381	-64.233	0.21267	-64.226	0.18191
-64.127	0.28672	-64.127	0.2209	-64.127	0.22395	-64.133	0.21277	-64.126	0.18222
-64.027	0.28675	-64.027	0.22099	-64.027	0.22408	-64.033	0.21287	-64.026	0.18254
-63.927	0.28687	-63.927	0.22107	-63.927	0.22422	-63.933	0.21298	-63.926	0.18286
-63.827	0.28694	-63.827	0.22116	-63.827	0.22436	-63.833	0.21309	-63.826	0.18319
-63.727	0.28696	-63.727	0.22125	-63.727	0.22449	-63.733	0.2132	-63.726	0.18353
-63.627	0.28699	-63.627	0.22133	-63.627	0.22463	-63.633	0.21331	-63.626	0.18386
-63.527	0.28707	-63.527	0.22142	-63.527	0.22476	-63.533	0.21343	-63.526	0.1842
-63.427	0.2872	-63.427	0.22151	-63.427	0.22488	-63.433	0.21355	-63.426	0.18454
-63.327	0.28728	-63.327	0.2216	-63.327	0.22501	-63.333	0.21367	-63.326	0.18489
-63.227	0.28737	-63.227	0.2217	-63.227	0.22513	-63.233	0.21379	-63.226	0.18524
-63.127	0.28742	-63.127	0.22179	-63.127	0.22525	-63.133	0.21392	-63.126	0.18559
-63.027	0.28741	-63.027	0.22188	-63.027	0.22536	-63.033	0.21405	-63.026	0.18594
-62.927	0.28751	-62.927	0.22198	-62.927	0.22547	-62.933	0.21418	-62.926	0.1863
-62.827	0.28771	-62.827	0.22208	-62.827	0.22558	-62.833	0.21431	-62.826	0.18666
-62.727	0.28783	-62.727	0.22218	-62.727	0.22569	-62.733	0.21445	-62.726	0.18702
-62.627	0.28784	-62.627	0.22228	-62.627	0.2258	-62.633	0.21459	-62.626	0.18739
-62.527	0.28786	-62.527	0.22238	-62.527	0.2259	-62.533	0.21473	-62.526	0.18776
-62.427	0.28794	-62.427	0.22248	-62.427	0.22601	-62.433	0.21487	-62.426	0.18814
-62.327	0.28809	-62.327	0.22258	-62.327	0.22612	-62.333	0.21502	-62.326	0.18851
-62.227	0.2883	-62.227	0.22269	-62.227	0.22622	-62.233	0.21517	-62.226	0.18889
-62.127	0.28852	-62.127	0.22279	-62.127	0.22633	-62.133	0.21532	-62.126	0.18926
-62.027	0.28865	-62.027	0.22289	-62.027	0.22645	-62.033	0.21548	-62.026	0.18964
-61.927	0.28874	-61.927	0.223	-61.927	0.22656	-61.933	0.21564	-61.926	0.19002
-61.827	0.28875	-61.827	0.2231	-61.827	0.22667	-61.833	0.2158	-61.826	0.19039
-61.727	0.28868	-61.727	0.2232	-61.727	0.22679	-61.733	0.21595	-61.726	0.19077
-61.627	0.28874	-61.627	0.22331	-61.627	0.22692	-61.633	0.21611	-61.626	0.19114
-61.527	0.28892	-61.527	0.22341	-61.527	0.22704	-61.533	0.21626	-61.526	0.19151
-61.427	0.28899	-61.427	0.22351	-61.427	0.22717	-61.433	0.21642	-61.426	0.19189
-61.327	0.28904	-61.327	0.2236	-61.327	0.2273	-61.333	0.21658	-61.326	0.19226
-61.227	0.28913	-61.227	0.2237	-61.227	0.22743	-61.233	0.21674	-61.226	0.19264
-61.127	0.28921	-61.127	0.22379	-61.127	0.22757	-61.133	0.21689	-61.126	0.19301
-61.027	0.28928	-61.027	0.22388	-61.027	0.2277	-61.033	0.21705	-61.026	0.19339
-60.927	0.28937	-60.927	0.22397	-60.927	0.22784	-60.933	0.21722	-60.926	0.19378
-60.827	0.28946	-60.827	0.22406	-60.827	0.22797	-60.833	0.21739	-60.826	0.19416
-60.727	0.28951	-60.727	0.22415	-60.727	0.22811	-60.733	0.21755	-60.726	0.19455
-60.627	0.28959	-60.627	0.22423	-60.627	0.22824	-60.633	0.21772	-60.626	0.19494
-60.527	0.28972	-60.527	0.22432	-60.527	0.22838	-60.533	0.21791	-60.526	0.19533
-60.427	0.28984	-60.427	0.2244	-60.427	0.22851	-60.433	0.21809	-60.426	0.19573
-60.327	0.28996	-60.327	0.22448	-60.327	0.22864	-60.333	0.21828	-60.326	0.19612
-60.227	0.29008	-60.227	0.22457	-60.227	0.22877	-60.233	0.21846	-60.226	0.19652
-60.127	0.29016	-60.127	0.22465	-60.127	0.2289	-60.133	0.21865	-60.126	0.19691
-60.027	0.29018	-60.027	0.22473	-60.027	0.22904	-60.033	0.21884	-60.026	0.1973
-59.927	0.29023	-59.927	0.22481	-59.927	0.22917	-59.933	0.21903	-59.926	0.19769
-59.827	0.29033	-59.827	0.22489	-59.827	0.2293	-59.833	0.21922	-59.826	0.19808
-59.727	0.2905	-59.727	0.22498	-59.727	0.22943	-59.733	0.21942	-59.726	0.19847
-59.627	0.29067	-59.627	0.22506	-59.627	0.22957	-59.633	0.21961	-59.626	0.19885
-59.527	0.29073	-59.527	0.22515	-59.527	0.2297	-59.533	0.21981	-59.526	0.19924
-59.427	0.29099	-59.427	0.22523	-59.427	0.22984	-59.433	0.22001	-59.426	0.19962
-59.327	0.29132	-59.327	0.22532	-59.327	0.22998	-59.333	0.22021	-59.326	0.2
-59.227	0.29135	-59.227	0.22541	-59.227	0.23012	-59.233	0.22041	-59.226	0.20038
-59.127	0.29119	-59.127	0.2255	-59.127	0.23027	-59.133	0.22061	-59.126	0.20075
-59.027	0.29111	-59.027	0.22559	-59.027	0.23041	-59.033	0.22081	-59.026	0.20113
-58.927	0.2912	-58.927	0.22567	-58.927	0.23056	-58.933	0.22101	-58.926	0.2015
-58.827	0.29135	-58.827	0.22576	-58.827	0.2307	-58.833	0.22121	-58.826	0.20186
-58.727	0.2915	-58.727	0.22585	-58.727	0.23085	-58.733	0.22142	-58.726	0.20223
-58.627	0.29163	-58.627	0.22593	-58.627	0.231	-58.633	0.22163	-58.626	0.20259
-58.527	0.2917	-58.527	0.22602	-58.527	0.23115	-58.533	0.22184	-58.526	0.20295
-58.427	0.29173	-58.427	0.22611	-58.427	0.2313	-58.433	0.22205	-58.426	0.20331
-58.327	0.29177	-58.327	0.2262	-58.327	0.23145	-58.333	0.22227	-58.326	0.20366
-58.227	0.29184	-58.227	0.22628	-58.227	0.23161	-58.233	0.22248	-58.226	0.20402
-58.127	0.29195	-58.127	0.22637	-58.127	0.23176	-58.133	0.2227	-58.126	0.20437
-58.027	0.29204	-58.027	0.22647	-58.027	0.23192	-58.033	0.22291	-58.026	0.20473
-57.927	0.29212	-57.927	0.22656	-57.927	0.23208	-57.933	0.22314	-57.926	0.20508
-57.827	0.29232	-57.827	0.22665	-57.827	0.23225	-57.833	0.22336	-57.826	0.20543
-57.727	0.29256	-57.727	0.22675	-57.727	0.23242	-57.733	0.22359	-57.726	0.20579
-57.627	0.29264	-57.627	0.22684	-57.627	0.23259	-57.633	0.22382	-57.626	0.20614
-57.527	0.29257	-57.527	0.22694	-57.527	0.23276	-57.533	0.22406	-57.526	0.2065
-57.427	0.29261	-57.427	0.22703	-57.427	0.23294	-57.433	0.22429	-57.426	0.20685
-57.327	0.29271	-57.327	0.22713	-57.327	0.23312	-57.333	0.22453	-57.326	0.2072
-57.227	0.29281	-57.227	0.22723	-57.227	0.2333	-57.233	0.22477	-57.226	0.20755
-57.127	0.29296	-57.127	0.22732	-57.127	0.23348	-57.133	0.22502	-57.126	0.2079
-57.027	0.29296	-57.027	0.22742	-57.027	0.23367	-57.033	0.22527	-57.026	0.20825
-56.927	0.29293	-56.927	0.22751	-56.927	0.23385	-56.933	0.22552	-56.926	0.20859
-56.827	0.29292	-56.827	0.2276	-56.827	0.23403	-56.833	0.22578	-56.826	0.20894
-56.727	0.29299	-56.727	0.2277	-56.727	0.23422	-56.733	0.22603	-56.726	0.20928
-56.627	0.29312	-56.627	0.22779	-56.627	0.2344	-56.633	0.2263	-56.626	0.20961
-56.527	0.29319	-56.527	0.22789	-56.527	0.23459	-56.533	0.22655	-56.526	0.20995
-56.427	0.29324	-56.427	0.22798	-56.427	0.23478	-56.433	0.22681	-56.426	0.21028
-56.327	0.29338	-56.327	0.22807	-56.327	0.23498	-56.333	0.22706	-56.326	0.21061
-56.227	0.29353	-56.227	0.22817	-56.227	0.23518	-56.233	0.22732	-56.226	0.21094
-56.127	0.29359	-56.127	0.22826	-56.127	0.23538	-56.133	0.22758	-56.126	0.21127
-56.027	0.29361	-56.027	0.22835	-56.027	0.23558	-56.033	0.22784	-56.026	0.2116
-55.927	0.29365	-55.927	0.22844	-55.927	0.23579	-55.933	0.2281	-55.926	0.21192
-55.827	0.29371	-55.827	0.22853	-55.827	0.23601	-55.833	0.22836	-55.826	0.21224
-55.727	0.29378	-55.727	0.22862	-55.727	0.23623	-55.733	0.22863	-55.726	0.21256
-55.627	0.29392	-55.627	0.22871	-55.627	0.23645	-55.633	0.22889	-55.626	0.21287
-55.527	0.29408	-55.527	0.22881	-55.527	0.23668	-55.533	0.22916	-55.526	0.21318
-55.427	0.29413	-55.427	0.2289	-55.427	0.23691	-55.433	0.22943	-55.426	0.2135
-55.327	0.29417	-55.327	0.229	-55.327	0.23714	-55.333	0.22969	-55.326	0.2138
-55.227	0.29422	-55.227	0.2291	-55.227	0.23737	-55.233	0.22997	-55.226	0.21411
-55.127	0.29431	-55.127	0.2292	-55.127	0.2376	-55.133	0.23024	-55.126	0.21441
-55.027	0.29444	-55.027	0.2293	-55.027	0.23783	-55.033	0.23052	-55.026	0.21471
-54.927	0.29451	-54.927	0.2294	-54.927	0.23806	-54.933	0.2308	-54.926	0.215
-54.827	0.29457	-54.827	0.2295	-54.827	0.23829	-54.833	0.23109	-54.826	0.21528
-54.727	0.29464	-54.727	0.22961	-54.727	0.23852	-54.733	0.23137	-54.726	0.21556
-54.627	0.29468	-54.627	0.22971	-54.627	0.23876	-54.633	0.23165	-54.626	0.21583
-54.527	0.29473	-54.527	0.22981	-54.527	0.23899	-54.533	0.23192	-54.526	0.2161
-54.427	0.29483	-54.427	0.22992	-54.427	0.23922	-54.433	0.2322	-54.426	0.21636
-54.327	0.2949	-54.327	0.23002	-54.327	0.23945	-54.333	0.23248	-54.326	0.21662
-54.227	0.29495	-54.227	0.23012	-54.227	0.23968	-54.233	0.23276	-54.226	0.21687
-54.127	0.29501	-54.127	0.23023	-54.127	0.23991	-54.133	0.23305	-54.126	0.21712
-54.027	0.29507	-54.027	0.23033	-54.027	0.24015	-54.033	0.23333	-54.026	0.21737
-53.927	0.29517	-53.927	0.23043	-53.927	0.24038	-53.933	0.23362	-53.926	0.21762
-53.827	0.29527	-53.827	0.23054	-53.827	0.24061	-53.833	0.23391	-53.826	0.21786
-53.727	0.29531	-53.727	0.23064	-53.727	0.24085	-53.733	0.2342	-53.726	0.21811
-53.627	0.29539	-53.627	0.23075	-53.627	0.24109	-53.633	0.23449	-53.626	0.21835
-53.527	0.2955	-53.527	0.23086	-53.527	0.24133	-53.533	0.23478	-53.526	0.21859
-53.427	0.29556	-53.427	0.23096	-53.427	0.24157	-53.433	0.23507	-53.426	0.21883
-53.327	0.29559	-53.327	0.23107	-53.327	0.24182	-53.333	0.23535	-53.326	0.21907
-53.227	0.2957	-53.227	0.23118	-53.227	0.24207	-53.233	0.23564	-53.226	0.2193
-53.127	0.29589	-53.127	0.23129	-53.127	0.24233	-53.133	0.23593	-53.126	0.21953
-53.027	0.2961	-53.027	0.2314	-53.027	0.24259	-53.033	0.23621	-53.026	0.21977
-52.927	0.29619	-52.927	0.23151	-52.927	0.24285	-52.933	0.23649	-52.926	0.22
-52.827	0.29629	-52.827	0.23163	-52.827	0.24311	-52.833	0.23678	-52.826	0.22022
-52.727	0.29648	-52.727	0.23174	-52.727	0.24338	-52.733	0.23707	-52.726	0.22045
-52.627	0.29664	-52.627	0.23186	-52.627	0.24365	-52.633	0.23736	-52.626	0.22067
-52.527	0.29662	-52.527	0.23197	-52.527	0.24391	-52.533	0.23765	-52.526	0.22089
-52.427	0.29656	-52.427	0.23209	-52.427	0.24418	-52.433	0.23793	-52.426	0.22111
-52.327	0.29663	-52.327	0.23221	-52.327	0.24445	-52.333	0.23821	-52.326	0.22133
-52.227	0.29675	-52.227	0.23233	-52.227	0.24472	-52.233	0.23849	-52.226	0.22154
-52.127	0.29688	-52.127	0.23245	-52.127	0.24499	-52.133	0.23877	-52.126	0.22174
-52.027	0.29698	-52.027	0.23257	-52.027	0.24525	-52.033	0.23906	-52.026	0.22195
-51.927	0.29707	-51.927	0.23269	-51.927	0.24552	-51.933	0.23934	-51.926	0.22215
-51.827	0.29722	-51.827	0.23281	-51.827	0.24579	-51.833	0.23961	-51.826	0.22235
-51.727	0.29727	-51.727	0.23292	-51.727	0.24606	-51.733	0.23989	-51.726	0.22254
-51.627	0.29729	-51.627	0.23304	-51.627	0.24634	-51.633	0.24017	-51.626	0.22274
-51.527	0.29727	-51.527	0.23315	-51.527	0.24662	-51.533	0.24045	-51.526	0.22293
-51.427	0.29733	-51.427	0.23327	-51.427	0.2469	-51.433	0.24073	-51.426	0.22312
-51.327	0.29743	-51.327	0.23338	-51.327	0.24718	-51.333	0.24102	-51.326	0.22331
-51.227	0.29748	-51.227	0.2335	-51.227	0.24747	-51.233	0.2413	-51.226	0.22349
-51.127	0.29754	-51.127	0.23361	-51.127	0.24776	-51.133	0.24158	-51.126	0.22367
-51.027	0.29758	-51.027	0.23373	-51.027	0.24806	-51.033	0.24186	-51.026	0.22385
-50.927	0.29771	-50.927	0.23385	-50.927	0.24835	-50.933	0.24213	-50.926	0.22403
-50.827	0.29784	-50.827	0.23397	-50.827	0.24865	-50.833	0.24239	-50.826	0.2242
-50.727	0.29785	-50.727	0.23409	-50.727	0.24894	-50.733	0.24265	-50.726	0.22437
-50.627	0.29781	-50.627	0.23422	-50.627	0.24924	-50.633	0.24292	-50.626	0.22454
-50.527	0.29779	-50.527	0.23435	-50.527	0.24953	-50.533	0.2432	-50.526	0.2247
-50.427	0.29784	-50.427	0.23449	-50.427	0.24982	-50.433	0.24347	-50.426	0.22486
-50.327	0.29793	-50.327	0.23463	-50.327	0.25011	-50.333	0.24374	-50.326	0.22502
-50.227	0.29806	-50.227	0.23477	-50.227	0.25041	-50.233	0.244	-50.226	0.22517
-50.127	0.29815	-50.127	0.23492	-50.127	0.2507	-50.133	0.24426	-50.126	0.22533
-50.027	0.29822	-50.027	0.23507	-50.027	0.25099	-50.033	0.24452	-50.026	0.22548
-49.927	0.2983	-49.927	0.23522	-49.927	0.25129	-49.933	0.24479	-49.926	0.22564
-49.827	0.29844	-49.827	0.23536	-49.827	0.25159	-49.833	0.24505	-49.826	0.22579
-49.727	0.29863	-49.727	0.23551	-49.727	0.25189	-49.733	0.2453	-49.726	0.22595
-49.627	0.29885	-49.627	0.23566	-49.627	0.2522	-49.633	0.24556	-49.626	0.2261
-49.527	0.29907	-49.527	0.2358	-49.527	0.25251	-49.533	0.24581	-49.526	0.22625
-49.427	0.29916	-49.427	0.23595	-49.427	0.25282	-49.433	0.24607	-49.426	0.22641
-49.327	0.29911	-49.327	0.23609	-49.327	0.25314	-49.333	0.24634	-49.326	0.22656
-49.227	0.29907	-49.227	0.23624	-49.227	0.25346	-49.233	0.24659	-49.226	0.2267
-49.127	0.29913	-49.127	0.23638	-49.127	0.25379	-49.133	0.24684	-49.126	0.22685
-49.027	0.29922	-49.027	0.23652	-49.027	0.25411	-49.033	0.2471	-49.026	0.22699
-48.927	0.29925	-48.927	0.23667	-48.927	0.25443	-48.933	0.24735	-48.926	0.22713
-48.827	0.29933	-48.827	0.23682	-48.827	0.25476	-48.833	0.2476	-48.826	0.22727
-48.727	0.29948	-48.727	0.23696	-48.727	0.25508	-48.733	0.24786	-48.726	0.2274
-48.627	0.29955	-48.627	0.23712	-48.627	0.2554	-48.633	0.24811	-48.626	0.22754
-48.527	0.29964	-48.527	0.23727	-48.527	0.25572	-48.533	0.24836	-48.526	0.22767
-48.427	0.2998	-48.427	0.23743	-48.427	0.25603	-48.433	0.24861	-48.426	0.2278
-48.327	0.29999	-48.327	0.2376	-48.327	0.25635	-48.333	0.24886	-48.326	0.22793
-48.227	0.30014	-48.227	0.23776	-48.227	0.25667	-48.233	0.24911	-48.226	0.22805
-48.127	0.30017	-48.127	0.23793	-48.127	0.25699	-48.133	0.24935	-48.126	0.22818
-48.027	0.30017	-48.027	0.23811	-48.027	0.25731	-48.033	0.24959	-48.026	0.22831
-47.927	0.30025	-47.927	0.23828	-47.927	0.25763	-47.933	0.24983	-47.926	0.22843
-47.827	0.30037	-47.827	0.23846	-47.827	0.25795	-47.833	0.25006	-47.826	0.22855
-47.727	0.3005	-47.727	0.23864	-47.727	0.25828	-47.733	0.2503	-47.726	0.22867
-47.627	0.30065	-47.627	0.23881	-47.627	0.2586	-47.633	0.25053	-47.626	0.22879
-47.527	0.3008	-47.527	0.23899	-47.527	0.25892	-47.533	0.25076	-47.526	0.22891
-47.427	0.30093	-47.427	0.23916	-47.427	0.25925	-47.433	0.251	-47.426	0.22902
-47.327	0.30106	-47.327	0.23934	-47.327	0.25957	-47.333	0.25123	-47.326	0.22913
-47.227	0.30114	-47.227	0.23951	-47.227	0.25988	-47.233	0.25145	-47.226	0.22925
-47.127	0.30117	-47.127	0.23969	-47.127	0.2602	-47.133	0.25168	-47.126	0.22936
-47.027	0.30123	-47.027	0.23986	-47.027	0.26052	-47.033	0.2519	-47.026	0.22946
-46.927	0.30137	-46.927	0.24004	-46.927	0.26083	-46.933	0.25212	-46.926	0.22957
-46.827	0.30163	-46.827	0.24022	-46.827	0.26115	-46.833	0.25235	-46.826	0.22968
-46.727	0.30172	-46.727	0.2404	-46.727	0.26146	-46.733	0.25257	-46.726	0.22979
-46.627	0.30166	-46.627	0.24058	-46.627	0.26178	-46.633	0.25278	-46.626	0.22989
-46.527	0.30171	-46.527	0.24076	-46.527	0.2621	-46.533	0.25299	-46.526	0.23
-46.427	0.30184	-46.427	0.24095	-46.427	0.26242	-46.433	0.25321	-46.426	0.2301
-46.327	0.30201	-46.327	0.24114	-46.327	0.26275	-46.333	0.25342	-46.326	0.2302
-46.227	0.30223	-46.227	0.24133	-46.227	0.26307	-46.233	0.25364	-46.226	0.2303
-46.127	0.30239	-46.127	0.24152	-46.127	0.26339	-46.133	0.25384	-46.126	0.2304
-46.027	0.30248	-46.027	0.24172	-46.027	0.26371	-46.033	0.25405	-46.026	0.23049
-45.927	0.30257	-45.927	0.24191	-45.927	0.26404	-45.933	0.25425	-45.926	0.23059
-45.827	0.30264	-45.827	0.24211	-45.827	0.26435	-45.833	0.25446	-45.826	0.23069
-45.727	0.3027	-45.727	0.24232	-45.727	0.26467	-45.733	0.25466	-45.726	0.23078
-45.627	0.30277	-45.627	0.24252	-45.627	0.26498	-45.633	0.25486	-45.626	0.23088
-45.527	0.30287	-45.527	0.24272	-45.527	0.26528	-45.533	0.25506	-45.526	0.23097
-45.427	0.30297	-45.427	0.24293	-45.427	0.26559	-45.433	0.25525	-45.426	0.23107
-45.327	0.3031	-45.327	0.24314	-45.327	0.26589	-45.333	0.25544	-45.326	0.23117
-45.227	0.30324	-45.227	0.24335	-45.227	0.26618	-45.233	0.25563	-45.226	0.23126
-45.127	0.30342	-45.127	0.24356	-45.127	0.26648	-45.133	0.25581	-45.126	0.23136
-45.027	0.30362	-45.027	0.24377	-45.027	0.26677	-45.033	0.25599	-45.026	0.23145
-44.927	0.30373	-44.927	0.24398	-44.927	0.26706	-44.933	0.25617	-44.926	0.23155
-44.827	0.30377	-44.827	0.2442	-44.827	0.26735	-44.833	0.25635	-44.826	0.23164
-44.727	0.3039	-44.727	0.24442	-44.727	0.26764	-44.733	0.25652	-44.726	0.23174
-44.627	0.30407	-44.627	0.24464	-44.627	0.26793	-44.633	0.2567	-44.626	0.23183
-44.527	0.30427	-44.527	0.24487	-44.527	0.26822	-44.533	0.25687	-44.526	0.23192
-44.427	0.30441	-44.427	0.2451	-44.427	0.26851	-44.433	0.25704	-44.426	0.23201
-44.327	0.30444	-44.327	0.24534	-44.327	0.26881	-44.333	0.25722	-44.326	0.2321
-44.227	0.30463	-44.227	0.24557	-44.227	0.2691	-44.233	0.25739	-44.226	0.23219
-44.127	0.30497	-44.127	0.24581	-44.127	0.26939	-44.133	0.25756	-44.126	0.23227
-44.027	0.30524	-44.027	0.24605	-44.027	0.26968	-44.033	0.25773	-44.026	0.23236
-43.927	0.30539	-43.927	0.24629	-43.927	0.26998	-43.933	0.2579	-43.926	0.23244
-43.827	0.30544	-43.827	0.24653	-43.827	0.27027	-43.833	0.25806	-43.826	0.23252
-43.727	0.30542	-43.727	0.24677	-43.727	0.27056	-43.733	0.25823	-43.726	0.2326
-43.627	0.30545	-43.627	0.24701	-43.627	0.27085	-43.633	0.25839	-43.626	0.23268
-43.527	0.30556	-43.527	0.24725	-43.527	0.27113	-43.533	0.25855	-43.526	0.23275
-43.427	0.30577	-43.427	0.24749	-43.427	0.27142	-43.433	0.25871	-43.426	0.23282
-43.327	0.30602	-43.327	0.24774	-43.327	0.27171	-43.333	0.25886	-43.326	0.23289
-43.227	0.30619	-43.227	0.24799	-43.227	0.27199	-43.233	0.25901	-43.226	0.23296
-43.127	0.30638	-43.127	0.24824	-43.127	0.27228	-43.133	0.25916	-43.126	0.23303
-43.027	0.30652	-43.027	0.2485	-43.027	0.27257	-43.033	0.25931	-43.026	0.23309
-42.927	0.30663	-42.927	0.24876	-42.927	0.27286	-42.933	0.25946	-42.926	0.23316
-42.827	0.30684	-42.827	0.24903	-42.827	0.27314	-42.833	0.2596	-42.826	0.23323
-42.727	0.30696	-42.727	0.2493	-42.727	0.27343	-42.733	0.25976	-42.726	0.23329
-42.627	0.30698	-42.627	0.24958	-42.627	0.27372	-42.633	0.25991	-42.626	0.23336
-42.527	0.30698	-42.527	0.24986	-42.527	0.27401	-42.533	0.26005	-42.526	0.23342
-42.427	0.30702	-42.427	0.25015	-42.427	0.27429	-42.433	0.2602	-42.426	0.23349
-42.327	0.30724	-42.327	0.25044	-42.327	0.27458	-42.333	0.26034	-42.326	0.23356
-42.227	0.30753	-42.227	0.25073	-42.227	0.27486	-42.233	0.26048	-42.226	0.23363
-42.127	0.30775	-42.127	0.25103	-42.127	0.27514	-42.133	0.26061	-42.126	0.23369
-42.027	0.30786	-42.027	0.25133	-42.027	0.27542	-42.033	0.26074	-42.026	0.23376
-41.927	0.30796	-41.927	0.25163	-41.927	0.27569	-41.933	0.26088	-41.926	0.23383
-41.827	0.30814	-41.827	0.25193	-41.827	0.27596	-41.833	0.26101	-41.826	0.23389
-41.727	0.30837	-41.727	0.25224	-41.727	0.27623	-41.733	0.26115	-41.726	0.23396
-41.627	0.30857	-41.627	0.25255	-41.627	0.2765	-41.633	0.26127	-41.626	0.23403
-41.527	0.30873	-41.527	0.25287	-41.527	0.27676	-41.533	0.2614	-41.526	0.23409
-41.427	0.30894	-41.427	0.25319	-41.427	0.27702	-41.433	0.26152	-41.426	0.23416
-41.327	0.30918	-41.327	0.25351	-41.327	0.27728	-41.333	0.26164	-41.326	0.23423
-41.227	0.30938	-41.227	0.25384	-41.227	0.27753	-41.233	0.26177	-41.226	0.23429
-41.127	0.30961	-41.127	0.25417	-41.127	0.27778	-41.133	0.26189	-41.126	0.23436
-41.027	0.30981	-41.027	0.2545	-41.027	0.27803	-41.033	0.26201	-41.026	0.23443
-40.927	0.30996	-40.927	0.25484	-40.927	0.27827	-40.933	0.26212	-40.926	0.2345
-40.827	0.31012	-40.827	0.25518	-40.827	0.2785	-40.833	0.26224	-40.826	0.23458
-40.727	0.31045	-40.727	0.25552	-40.727	0.27873	-40.733	0.26235	-40.726	0.23465
-40.627	0.31088	-40.627	0.25586	-40.627	0.27895	-40.633	0.26246	-40.626	0.23473
-40.527	0.3111	-40.527	0.25621	-40.527	0.27917	-40.533	0.26257	-40.526	0.23481
-40.427	0.31123	-40.427	0.25657	-40.427	0.27939	-40.433	0.26268	-40.426	0.23489
-40.327	0.31147	-40.327	0.25692	-40.327	0.2796	-40.333	0.26278	-40.326	0.23496
-40.227	0.31179	-40.227	0.25728	-40.227	0.27981	-40.233	0.26288	-40.226	0.23504
-40.127	0.31199	-40.127	0.25764	-40.127	0.28002	-40.133	0.26298	-40.126	0.23511
-40.027	0.31218	-40.027	0.25801	-40.027	0.28023	-40.033	0.26308	-40.026	0.23519
-39.927	0.31238	-39.927	0.25837	-39.927	0.28044	-39.933	0.26318	-39.926	0.23525
-39.827	0.31264	-39.827	0.25874	-39.827	0.28065	-39.833	0.26329	-39.826	0.23532
-39.727	0.31293	-39.727	0.25911	-39.727	0.28085	-39.733	0.26339	-39.726	0.23539
-39.627	0.31318	-39.627	0.25948	-39.627	0.28106	-39.633	0.26349	-39.626	0.23545
-39.527	0.31347	-39.527	0.25986	-39.527	0.28126	-39.533	0.26359	-39.526	0.23551
-39.427	0.31383	-39.427	0.26023	-39.427	0.28146	-39.433	0.26369	-39.426	0.23558
-39.327	0.31425	-39.327	0.26061	-39.327	0.28165	-39.333	0.26379	-39.326	0.23564
-39.227	0.31465	-39.227	0.26099	-39.227	0.28184	-39.233	0.2639	-39.226	0.2357
-39.127	0.31501	-39.127	0.26137	-39.127	0.28202	-39.133	0.264	-39.126	0.23576
-39.027	0.31532	-39.027	0.26175	-39.027	0.2822	-39.033	0.26409	-39.026	0.23583
-38.927	0.3156	-38.927	0.26213	-38.927	0.28238	-38.933	0.26419	-38.926	0.23589
-38.827	0.31573	-38.827	0.26252	-38.827	0.28255	-38.833	0.26428	-38.826	0.23596
-38.727	0.31583	-38.727	0.2629	-38.727	0.28271	-38.733	0.26437	-38.726	0.23602
-38.627	0.31621	-38.627	0.26329	-38.627	0.28287	-38.633	0.26446	-38.626	0.23608
-38.527	0.31661	-38.527	0.26367	-38.527	0.28303	-38.533	0.26455	-38.526	0.23614
-38.427	0.31694	-38.427	0.26406	-38.427	0.28319	-38.433	0.26464	-38.426	0.2362
-38.327	0.3174	-38.327	0.26445	-38.327	0.28334	-38.333	0.26473	-38.326	0.23626
-38.227	0.31783	-38.227	0.26484	-38.227	0.2835	-38.233	0.26482	-38.226	0.23631
-38.127	0.31805	-38.127	0.26524	-38.127	0.28365	-38.133	0.26491	-38.126	0.23637
-38.027	0.31814	-38.027	0.26563	-38.027	0.28381	-38.033	0.265	-38.026	0.23642
-37.927	0.31846	-37.927	0.26603	-37.927	0.28396	-37.933	0.26508	-37.926	0.23647
-37.827	0.31886	-37.827	0.26643	-37.827	0.28411	-37.833	0.26516	-37.826	0.23652
-37.727	0.31911	-37.727	0.26683	-37.727	0.28426	-37.733	0.26524	-37.726	0.23658
-37.627	0.31936	-37.627	0.26723	-37.627	0.28441	-37.633	0.26532	-37.626	0.23663
-37.527	0.31961	-37.527	0.26764	-37.527	0.28456	-37.533	0.26541	-37.526	0.23668
-37.427	0.32	-37.427	0.26804	-37.427	0.2847	-37.433	0.26549	-37.426	0.23673
-37.327	0.32054	-37.327	0.26844	-37.327	0.28484	-37.333	0.26558	-37.326	0.23679
-37.227	0.32097	-37.227	0.26885	-37.227	0.28498	-37.233	0.26566	-37.226	0.23685
-37.127	0.32131	-37.127	0.26925	-37.127	0.28512	-37.133	0.26574	-37.126	0.23691
-37.027	0.32158	-37.027	0.26965	-37.027	0.28525	-37.033	0.26582	-37.026	0.23697
-36.927	0.3219	-36.927	0.27006	-36.927	0.28539	-36.933	0.26591	-36.926	0.23703
-36.827	0.32232	-36.827	0.27046	-36.827	0.28552	-36.833	0.266	-36.826	0.2371
-36.727	0.32278	-36.727	0.27086	-36.727	0.28565	-36.733	0.26607	-36.726	0.23716
-36.627	0.32305	-36.627	0.27126	-36.627	0.28578	-36.633	0.26615	-36.626	0.23722
-36.527	0.32315	-36.527	0.27166	-36.527	0.28591	-36.533	0.26623	-36.526	0.23728
-36.427	0.32331	-36.427	0.27205	-36.427	0.28605	-36.433	0.26631	-36.426	0.23734
-36.327	0.32376	-36.327	0.27244	-36.327	0.28618	-36.333	0.26639	-36.326	0.23739
-36.227	0.32444	-36.227	0.27282	-36.227	0.28632	-36.233	0.26647	-36.226	0.23745
-36.127	0.32496	-36.127	0.27319	-36.127	0.28645	-36.133	0.26654	-36.126	0.2375
-36.027	0.32537	-36.027	0.27356	-36.027	0.28659	-36.033	0.26661	-36.026	0.23756
-35.927	0.32572	-35.927	0.27393	-35.927	0.28672	-35.933	0.26668	-35.926	0.23761
-35.827	0.32614	-35.827	0.27429	-35.827	0.28686	-35.833	0.26675	-35.826	0.23767
-35.727	0.3266	-35.727	0.27465	-35.727	0.28699	-35.733	0.26682	-35.726	0.23772
-35.627	0.32702	-35.627	0.275	-35.627	0.28712	-35.633	0.26689	-35.626	0.23778
-35.527	0.32734	-35.527	0.27535	-35.527	0.28724	-35.533	0.26695	-35.526	0.23783
-35.427	0.32752	-35.427	0.2757	-35.427	0.28736	-35.433	0.26702	-35.426	0.23789
-35.327	0.32782	-35.327	0.27604	-35.327	0.28747	-35.333	0.26708	-35.326	0.23794
-35.227	0.32827	-35.227	0.27639	-35.227	0.28758	-35.233	0.26714	-35.226	0.238
-35.127	0.32876	-35.127	0.27672	-35.127	0.28769	-35.133	0.26721	-35.126	0.23806
-35.027	0.3293	-35.027	0.27706	-35.027	0.28779	-35.033	0.26728	-35.026	0.23811
-34.927	0.3297	-34.927	0.27739	-34.927	0.28789	-34.933	0.26734	-34.926	0.23817
-34.827	0.32988	-34.827	0.27772	-34.827	0.28798	-34.833	0.26741	-34.826	0.23823
-34.727	0.33009	-34.727	0.27805	-34.727	0.28808	-34.733	0.26748	-34.726	0.23828
-34.627	0.33046	-34.627	0.27837	-34.627	0.28817	-34.633	0.26755	-34.626	0.23834
-34.527	0.33094	-34.527	0.27869	-34.527	0.28827	-34.533	0.26761	-34.526	0.2384
-34.427	0.33151	-34.427	0.279	-34.427	0.28836	-34.433	0.26767	-34.426	0.23846
-34.327	0.33203	-34.327	0.2793	-34.327	0.28846	-34.333	0.26772	-34.326	0.23852
-34.227	0.33249	-34.227	0.27961	-34.227	0.28855	-34.233	0.26779	-34.226	0.23857
-34.127	0.33275	-34.127	0.2799	-34.127	0.28865	-34.133	0.26785	-34.126	0.23863
-34.027	0.33295	-34.027	0.28019	-34.027	0.28875	-34.033	0.26792	-34.026	0.23869
-33.927	0.33335	-33.927	0.28048	-33.927	0.28885	-33.933	0.26798	-33.926	0.23875
-33.827	0.33379	-33.827	0.28076	-33.827	0.28895	-33.833	0.26805	-33.826	0.2388
-33.727	0.33412	-33.727	0.28104	-33.727	0.28905	-33.733	0.26812	-33.726	0.23886
-33.627	0.33442	-33.627	0.28131	-33.627	0.28914	-33.633	0.26819	-33.626	0.23891
-33.527	0.33488	-33.527	0.28158	-33.527	0.28924	-33.533	0.26825	-33.526	0.23897
-33.427	0.33535	-33.427	0.28184	-33.427	0.28933	-33.433	0.26831	-33.426	0.23902
-33.327	0.33569	-33.327	0.2821	-33.327	0.28941	-33.333	0.26837	-33.326	0.23908
-33.227	0.33591	-33.227	0.28235	-33.227	0.2895	-33.233	0.26843	-33.226	0.23914
-33.127	0.33623	-33.127	0.2826	-33.127	0.28958	-33.133	0.26849	-33.126	0.23919
-33.027	0.3366	-33.027	0.28284	-33.027	0.28967	-33.033	0.26854	-33.026	0.23925
-32.927	0.33692	-32.927	0.28308	-32.927	0.28975	-32.933	0.26859	-32.926	0.23931
-32.827	0.33724	-32.827	0.28331	-32.827	0.28983	-32.833	0.26864	-32.826	0.23937
-32.727	0.3376	-32.727	0.28354	-32.727	0.28991	-32.733	0.2687	-32.726	0.23943
-32.627	0.33794	-32.627	0.28376	-32.627	0.28999	-32.633	0.26877	-32.626	0.2395
-32.527	0.33828	-32.527	0.28398	-32.527	0.29007	-32.533	0.26883	-32.526	0.23956
-32.427	0.33873	-32.427	0.28419	-32.427	0.29016	-32.433	0.26889	-32.426	0.23963
-32.327	0.33915	-32.327	0.28441	-32.327	0.29024	-32.333	0.26895	-32.326	0.2397
-32.227	0.33944	-32.227	0.28462	-32.227	0.29032	-32.233	0.26902	-32.226	0.23976
-32.127	0.33972	-32.127	0.28482	-32.127	0.29039	-32.133	0.26908	-32.126	0.23983
-32.027	0.34002	-32.027	0.28503	-32.027	0.29047	-32.033	0.26915	-32.026	0.23989
-31.927	0.34028	-31.927	0.28524	-31.927	0.29055	-31.933	0.26921	-31.926	0.23995
-31.827	0.34036	-31.827	0.28544	-31.827	0.29063	-31.833	0.26928	-31.826	0.24001
-31.727	0.34045	-31.727	0.28565	-31.727	0.2907	-31.733	0.26935	-31.726	0.24007
-31.627	0.34079	-31.627	0.28585	-31.627	0.29078	-31.633	0.26941	-31.626	0.24012
-31.527	0.34119	-31.527	0.28605	-31.527	0.29086	-31.533	0.26947	-31.526	0.24017
-31.427	0.34154	-31.427	0.28625	-31.427	0.29095	-31.433	0.26953	-31.426	0.24022
-31.327	0.34184	-31.327	0.28645	-31.327	0.29103	-31.333	0.26959	-31.326	0.24027
-31.227	0.34205	-31.227	0.28665	-31.227	0.29112	-31.233	0.26966	-31.226	0.24031
-31.127	0.34225	-31.127	0.28685	-31.127	0.29121	-31.133	0.26972	-31.126	0.24036
-31.027	0.34266	-31.027	0.28704	-31.027	0.2913	-31.033	0.26978	-31.026	0.2404
-30.927	0.34309	-30.927	0.28723	-30.927	0.29139	-30.933	0.26984	-30.926	0.24045
-30.827	0.34327	-30.827	0.28742	-30.827	0.29148	-30.833	0.2699	-30.826	0.2405
-30.727	0.34348	-30.727	0.28761	-30.727	0.29157	-30.733	0.26995	-30.726	0.24055
-30.627	0.34379	-30.627	0.28779	-30.627	0.29165	-30.633	0.27	-30.626	0.2406
-30.527	0.34407	-30.527	0.28797	-30.527	0.29172	-30.533	0.27006	-30.526	0.24065
-30.427	0.34425	-30.427	0.28815	-30.427	0.29179	-30.433	0.27012	-30.426	0.24071
-30.327	0.34442	-30.327	0.28832	-30.327	0.29186	-30.333	0.27018	-30.326	0.24076
-30.227	0.34458	-30.227	0.28849	-30.227	0.29192	-30.233	0.27023	-30.226	0.24082
-30.127	0.3448	-30.127	0.28866	-30.127	0.29199	-30.133	0.27029	-30.126	0.24088
-30.027	0.3451	-30.027	0.28882	-30.027	0.29205	-30.033	0.27036	-30.026	0.24094
-29.927	0.34539	-29.927	0.28897	-29.927	0.29211	-29.933	0.27042	-29.926	0.241
-29.827	0.34547	-29.827	0.28912	-29.827	0.29217	-29.833	0.27048	-29.826	0.24105
-29.727	0.34556	-29.727	0.28927	-29.727	0.29223	-29.733	0.27053	-29.726	0.24111
-29.627	0.34577	-29.627	0.28941	-29.627	0.2923	-29.633	0.27058	-29.626	0.24116
-29.527	0.34603	-29.527	0.28955	-29.527	0.29236	-29.533	0.27063	-29.526	0.24121
-29.427	0.34636	-29.427	0.28969	-29.427	0.29242	-29.433	0.27069	-29.426	0.24125
-29.327	0.34668	-29.327	0.28982	-29.327	0.29248	-29.333	0.27074	-29.326	0.2413
-29.227	0.34691	-29.227	0.28996	-29.227	0.29255	-29.233	0.2708	-29.226	0.24135
-29.127	0.3471	-29.127	0.29009	-29.127	0.29261	-29.133	0.27086	-29.126	0.24139
-29.027	0.34731	-29.027	0.29022	-29.027	0.29267	-29.033	0.27092	-29.026	0.24143
-28.927	0.34746	-28.927	0.29036	-28.927	0.29273	-28.933	0.27098	-28.926	0.24148
-28.827	0.34749	-28.827	0.29049	-28.827	0.29279	-28.833	0.27104	-28.826	0.24152
-28.727	0.34762	-28.727	0.29062	-28.727	0.29284	-28.733	0.27111	-28.726	0.24157
-28.627	0.3479	-28.627	0.29075	-28.627	0.2929	-28.633	0.27117	-28.626	0.24161
-28.527	0.34818	-28.527	0.29088	-28.527	0.29296	-28.533	0.27122	-28.526	0.24166
-28.427	0.34846	-28.427	0.29101	-28.427	0.29303	-28.433	0.27127	-28.426	0.2417
-28.327	0.3487	-28.327	0.29113	-28.327	0.29309	-28.333	0.27132	-28.326	0.24175
-28.227	0.34876	-28.227	0.29125	-28.227	0.29316	-28.233	0.27137	-28.226	0.2418
-28.127	0.34879	-28.127	0.29137	-28.127	0.29322	-28.133	0.27142	-28.126	0.24184
-28.027	0.349	-28.027	0.29149	-28.027	0.29329	-28.033	0.27147	-28.026	0.24189
-27.927	0.34927	-27.927	0.2916	-27.927	0.29335	-27.933	0.27152	-27.926	0.24194
-27.827	0.3495	-27.827	0.29172	-27.827	0.29342	-27.833	0.27158	-27.826	0.24198
-27.727	0.34974	-27.727	0.29183	-27.727	0.29348	-27.733	0.27163	-27.726	0.24202
-27.627	0.34995	-27.627	0.29194	-27.627	0.29354	-27.633	0.27169	-27.626	0.24207
-27.527	0.35013	-27.527	0.29206	-27.527	0.2936	-27.533	0.27175	-27.526	0.24211
-27.427	0.35027	-27.427	0.29217	-27.427	0.29366	-27.433	0.2718	-27.426	0.24216
-27.327	0.35039	-27.327	0.29229	-27.327	0.29372	-27.333	0.27185	-27.326	0.2422
-27.227	0.35049	-27.227	0.29241	-27.227	0.29378	-27.233	0.2719	-27.226	0.24224
-27.127	0.35063	-27.127	0.29252	-27.127	0.29384	-27.133	0.27195	-27.126	0.24229
-27.027	0.35077	-27.027	0.29264	-27.027	0.2939	-27.033	0.272	-27.026	0.24233
-26.927	0.35089	-26.927	0.29275	-26.927	0.29396	-26.933	0.27205	-26.926	0.24238
-26.827	0.35106	-26.827	0.29286	-26.827	0.29402	-26.833	0.27211	-26.826	0.24242
-26.727	0.35126	-26.727	0.29298	-26.727	0.29409	-26.733	0.27216	-26.726	0.24247
-26.627	0.35143	-26.627	0.29308	-26.627	0.29415	-26.633	0.27221	-26.626	0.24252
-26.527	0.35153	-26.527	0.29319	-26.527	0.29421	-26.533	0.27225	-26.526	0.24256
-26.427	0.35161	-26.427	0.2933	-26.427	0.29428	-26.433	0.2723	-26.426	0.24261
-26.327	0.35172	-26.327	0.2934	-26.327	0.29434	-26.333	0.27236	-26.326	0.24266
-26.227	0.35191	-26.227	0.29351	-26.227	0.2944	-26.233	0.2724	-26.226	0.24271
-26.127	0.35218	-26.127	0.29361	-26.127	0.29446	-26.133	0.27245	-26.126	0.24276
-26.027	0.35249	-26.027	0.29372	-26.027	0.29452	-26.033	0.27249	-26.026	0.24282
-25.927	0.35266	-25.927	0.29382	-25.927	0.29458	-25.933	0.27253	-25.926	0.24287
-25.827	0.35282	-25.827	0.29392	-25.827	0.29464	-25.833	0.27257	-25.826	0.24292
-25.727	0.353	-25.727	0.29403	-25.727	0.29469	-25.733	0.27261	-25.726	0.24297
-25.627	0.35318	-25.627	0.29413	-25.627	0.29475	-25.633	0.27266	-25.626	0.24303
-25.527	0.35341	-25.527	0.29423	-25.527	0.29481	-25.533	0.27272	-25.526	0.24308
-25.427	0.35363	-25.427	0.29434	-25.427	0.29487	-25.433	0.27277	-25.426	0.24313
-25.327	0.35375	-25.327	0.29444	-25.327	0.29493	-25.333	0.27282	-25.326	0.24318
-25.227	0.35389	-25.227	0.29454	-25.227	0.295	-25.233	0.27287	-25.226	0.24323
-25.127	0.35401	-25.127	0.29464	-25.127	0.29506	-25.133	0.27291	-25.126	0.24328
-25.027	0.3541	-25.027	0.29475	-25.027	0.29512	-25.033	0.27296	-25.026	0.24333
-24.927	0.35421	-24.927	0.29485	-24.927	0.29518	-24.933	0.273	-24.926	0.24338
-24.827	0.35428	-24.827	0.29496	-24.827	0.29524	-24.833	0.27304	-24.826	0.24344
-24.727	0.35436	-24.727	0.29506	-24.727	0.2953	-24.733	0.27307	-24.726	0.24349
-24.627	0.35448	-24.627	0.29517	-24.627	0.29535	-24.633	0.27311	-24.626	0.24354
-24.527	0.35458	-24.527	0.29527	-24.527	0.29541	-24.533	0.27315	-24.526	0.24359
-24.427	0.35466	-24.427	0.29538	-24.427	0.29546	-24.433	0.27319	-24.426	0.24364
-24.327	0.35484	-24.327	0.29548	-24.327	0.2955	-24.333	0.27323	-24.326	0.24369
-24.227	0.3551	-24.227	0.29558	-24.227	0.29555	-24.233	0.27327	-24.226	0.24375
-24.127	0.35526	-24.127	0.29568	-24.127	0.29559	-24.133	0.27331	-24.126	0.2438
-24.027	0.35531	-24.027	0.29578	-24.027	0.29563	-24.033	0.27336	-24.026	0.24385
-23.927	0.35532	-23.927	0.29587	-23.927	0.29567	-23.933	0.2734	-23.926	0.2439
-23.827	0.35538	-23.827	0.29596	-23.827	0.29571	-23.833	0.27343	-23.826	0.24394
-23.727	0.35546	-23.727	0.29606	-23.727	0.29574	-23.733	0.27346	-23.726	0.24399
-23.627	0.35553	-23.627	0.29614	-23.627	0.29578	-23.633	0.27349	-23.626	0.24403
-23.527	0.35561	-23.527	0.29623	-23.527	0.29582	-23.533	0.27352	-23.526	0.24408
-23.427	0.35579	-23.427	0.29631	-23.427	0.29585	-23.433	0.27356	-23.426	0.24412
-23.327	0.35604	-23.327	0.29639	-23.327	0.29589	-23.333	0.2736	-23.326	0.24416
-23.227	0.35625	-23.227	0.29647	-23.227	0.29592	-23.233	0.27364	-23.226	0.24419
-23.127	0.35633	-23.127	0.29655	-23.127	0.29596	-23.133	0.27368	-23.126	0.24423
-23.027	0.35632	-23.027	0.29662	-23.027	0.29599	-23.033	0.27372	-23.026	0.24427
-22.927	0.35639	-22.927	0.2967	-22.927	0.29603	-22.933	0.27375	-22.926	0.2443
-22.827	0.35652	-22.827	0.29677	-22.827	0.29607	-22.833	0.27379	-22.826	0.24434
-22.727	0.35659	-22.727	0.29685	-22.727	0.29611	-22.733	0.27382	-22.726	0.24437
-22.627	0.35671	-22.627	0.29692	-22.627	0.29614	-22.633	0.27386	-22.626	0.24441
-22.527	0.35688	-22.527	0.297	-22.527	0.29619	-22.533	0.2739	-22.526	0.24444
-22.427	0.357	-22.427	0.29708	-22.427	0.29623	-22.433	0.27394	-22.426	0.24447
-22.327	0.35711	-22.327	0.29715	-22.327	0.29627	-22.333	0.27397	-22.326	0.24451
-22.227	0.35726	-22.227	0.29723	-22.227	0.29632	-22.233	0.27401	-22.226	0.24454
-22.127	0.35742	-22.127	0.29731	-22.127	0.29637	-22.133	0.27405	-22.126	0.24457
-22.027	0.35756	-22.027	0.29738	-22.027	0.29642	-22.033	0.27409	-22.026	0.24461
-21.927	0.35772	-21.927	0.29746	-21.927	0.29647	-21.933	0.27414	-21.926	0.24464
-21.827	0.35788	-21.827	0.29753	-21.827	0.29653	-21.833	0.27418	-21.826	0.24467
-21.727	0.358	-21.727	0.29761	-21.727	0.29658	-21.733	0.27423	-21.726	0.24471
-21.627	0.35809	-21.627	0.29769	-21.627	0.29663	-21.633	0.27426	-21.626	0.24474
-21.527	0.35812	-21.527	0.29776	-21.527	0.29668	-21.533	0.2743	-21.526	0.24478
-21.427	0.3582	-21.427	0.29784	-21.427	0.29673	-21.433	0.27433	-21.426	0.24482
-21.327	0.35828	-21.327	0.29792	-21.327	0.29678	-21.333	0.27436	-21.326	0.24485
-21.227	0.35836	-21.227	0.298	-21.227	0.29682	-21.233	0.2744	-21.226	0.24489
-21.127	0.35845	-21.127	0.29808	-21.127	0.29686	-21.133	0.27444	-21.126	0.24493
-21.027	0.35851	-21.027	0.29816	-21.027	0.2969	-21.033	0.27448	-21.026	0.24498
-20.927	0.35858	-20.927	0.29824	-20.927	0.29694	-20.933	0.27451	-20.926	0.24502
-20.827	0.35874	-20.827	0.29833	-20.827	0.29697	-20.833	0.27456	-20.826	0.24506
-20.727	0.3589	-20.727	0.29841	-20.727	0.29701	-20.733	0.2746	-20.726	0.24511
-20.627	0.35908	-20.627	0.29849	-20.627	0.29704	-20.633	0.27464	-20.626	0.24515
-20.527	0.35917	-20.527	0.29857	-20.527	0.29708	-20.533	0.27468	-20.526	0.2452
-20.427	0.35915	-20.427	0.29865	-20.427	0.29712	-20.433	0.27473	-20.426	0.24524
-20.327	0.35912	-20.327	0.29873	-20.327	0.29716	-20.333	0.27477	-20.326	0.24529
-20.227	0.35915	-20.227	0.29881	-20.227	0.2972	-20.233	0.27481	-20.226	0.24533
-20.127	0.35928	-20.127	0.29889	-20.127	0.29724	-20.133	0.27485	-20.126	0.24538
-20.027	0.35943	-20.027	0.29896	-20.027	0.29728	-20.033	0.27488	-20.026	0.24542
-19.927	0.3596	-19.927	0.29903	-19.927	0.29732	-19.933	0.27492	-19.926	0.24546
-19.827	0.35979	-19.827	0.2991	-19.827	0.29736	-19.833	0.27497	-19.826	0.2455
-19.727	0.35993	-19.727	0.29917	-19.727	0.29741	-19.733	0.27501	-19.726	0.24554
-19.627	0.36001	-19.627	0.29923	-19.627	0.29745	-19.633	0.27505	-19.626	0.24558
-19.527	0.36012	-19.527	0.2993	-19.527	0.29749	-19.533	0.27509	-19.526	0.24561
-19.427	0.36019	-19.427	0.29936	-19.427	0.29752	-19.433	0.27513	-19.426	0.24564
-19.327	0.36018	-19.327	0.29943	-19.327	0.29756	-19.333	0.27517	-19.326	0.24567
-19.227	0.36018	-19.227	0.2995	-19.227	0.29759	-19.233	0.27521	-19.226	0.2457
-19.127	0.36027	-19.127	0.29957	-19.127	0.29762	-19.133	0.27524	-19.126	0.24573
-19.027	0.36039	-19.027	0.29964	-19.027	0.29765	-19.033	0.27528	-19.026	0.24576
-18.927	0.36049	-18.927	0.29971	-18.927	0.29768	-18.933	0.27532	-18.926	0.24579
-18.827	0.36057	-18.827	0.29978	-18.827	0.29771	-18.833	0.27536	-18.826	0.24582
-18.727	0.36061	-18.727	0.29985	-18.727	0.29774	-18.733	0.27539	-18.726	0.24586
-18.627	0.36067	-18.627	0.29992	-18.627	0.29777	-18.633	0.27543	-18.626	0.24589
-18.527	0.36077	-18.527	0.29998	-18.527	0.2978	-18.533	0.27546	-18.526	0.24593
-18.427	0.36086	-18.427	0.30005	-18.427	0.29784	-18.433	0.2755	-18.426	0.24598
-18.327	0.36096	-18.327	0.30011	-18.327	0.29787	-18.333	0.27554	-18.326	0.24602
-18.227	0.36104	-18.227	0.30018	-18.227	0.2979	-18.233	0.27557	-18.226	0.24607
-18.127	0.3611	-18.127	0.30024	-18.127	0.29794	-18.133	0.27561	-18.126	0.24612
-18.027	0.36122	-18.027	0.30029	-18.027	0.29798	-18.033	0.27564	-18.026	0.24616
-17.927	0.36141	-17.927	0.30035	-17.927	0.29802	-17.933	0.27567	-17.926	0.24621
-17.827	0.36158	-17.827	0.3004	-17.827	0.29806	-17.833	0.2757	-17.826	0.24626
-17.727	0.36165	-17.727	0.30046	-17.727	0.2981	-17.733	0.27574	-17.726	0.24631
-17.627	0.36164	-17.627	0.30051	-17.627	0.29814	-17.633	0.27577	-17.626	0.24636
-17.527	0.36166	-17.527	0.30056	-17.527	0.29818	-17.533	0.27581	-17.526	0.24641
-17.427	0.36171	-17.427	0.30061	-17.427	0.29822	-17.433	0.27584	-17.426	0.24646
-17.327	0.3617	-17.327	0.30067	-17.327	0.29825	-17.333	0.27588	-17.326	0.24651
-17.227	0.36178	-17.227	0.30072	-17.227	0.29829	-17.233	0.27591	-17.226	0.24655
-17.127	0.36195	-17.127	0.30078	-17.127	0.29832	-17.133	0.27594	-17.126	0.2466
-17.027	0.36205	-17.027	0.30084	-17.027	0.29836	-17.033	0.27597	-17.026	0.24664
-16.927	0.36212	-16.927	0.3009	-16.927	0.29839	-16.933	0.276	-16.926	0.24668
-16.827	0.36216	-16.827	0.30096	-16.827	0.29842	-16.833	0.27604	-16.826	0.24671
-16.727	0.36218	-16.727	0.30102	-16.727	0.29846	-16.733	0.27606	-16.726	0.24674
-16.627	0.36225	-16.627	0.30108	-16.627	0.29849	-16.633	0.27609	-16.626	0.24678
-16.527	0.36243	-16.527	0.30114	-16.527	0.29853	-16.533	0.27612	-16.526	0.24681
-16.427	0.36263	-16.427	0.3012	-16.427	0.29857	-16.433	0.27616	-16.426	0.24684
-16.327	0.36274	-16.327	0.30126	-16.327	0.29861	-16.333	0.27619	-16.326	0.24687
-16.227	0.36279	-16.227	0.30132	-16.227	0.29866	-16.233	0.27621	-16.226	0.2469
-16.127	0.36288	-16.127	0.30138	-16.127	0.2987	-16.133	0.27624	-16.126	0.24693
-16.027	0.36296	-16.027	0.30144	-16.027	0.29875	-16.033	0.27627	-16.026	0.24697
-15.927	0.36303	-15.927	0.3015	-15.927	0.2988	-15.933	0.2763	-15.926	0.247
-15.827	0.36301	-15.827	0.30155	-15.827	0.29885	-15.833	0.27633	-15.826	0.24704
-15.727	0.36294	-15.727	0.30161	-15.727	0.2989	-15.733	0.27636	-15.726	0.24709
-15.627	0.36297	-15.627	0.30166	-15.627	0.29895	-15.633	0.27638	-15.626	0.24713
-15.527	0.36306	-15.527	0.30171	-15.527	0.299	-15.533	0.27642	-15.526	0.24718
-15.427	0.36313	-15.427	0.30176	-15.427	0.29905	-15.433	0.27645	-15.426	0.24723
-15.327	0.36315	-15.327	0.30181	-15.327	0.29909	-15.333	0.27648	-15.326	0.24728
-15.227	0.36318	-15.227	0.30186	-15.227	0.29914	-15.233	0.27651	-15.226	0.24733
-15.127	0.36326	-15.127	0.30191	-15.127	0.29918	-15.133	0.27655	-15.126	0.24738
-15.027	0.36333	-15.027	0.30196	-15.027	0.29923	-15.033	0.27659	-15.026	0.24743
-14.927	0.36347	-14.927	0.30201	-14.927	0.29927	-14.933	0.27662	-14.926	0.24748
-14.827	0.36358	-14.827	0.30206	-14.827	0.29932	-14.833	0.27666	-14.826	0.24753
-14.727	0.36357	-14.727	0.30212	-14.727	0.29937	-14.733	0.2767	-14.726	0.24758
-14.627	0.36363	-14.627	0.30217	-14.627	0.29942	-14.633	0.27673	-14.626	0.24763
-14.527	0.36374	-14.527	0.30222	-14.527	0.29946	-14.533	0.27677	-14.526	0.24768
-14.427	0.36381	-14.427	0.30228	-14.427	0.29951	-14.433	0.27681	-14.426	0.24773
-14.327	0.3638	-14.327	0.30233	-14.327	0.29956	-14.333	0.27684	-14.326	0.24778
-14.227	0.36383	-14.227	0.30238	-14.227	0.2996	-14.233	0.27687	-14.226	0.24784
-14.127	0.36389	-14.127	0.30244	-14.127	0.29964	-14.133	0.2769	-14.126	0.24789
-14.027	0.36387	-14.027	0.30249	-14.027	0.29968	-14.033	0.27693	-14.026	0.24795
-13.927	0.36383	-13.927	0.30254	-13.927	0.29972	-13.933	0.27696	-13.926	0.248
-13.827	0.36387	-13.827	0.30259	-13.827	0.29975	-13.833	0.27699	-13.826	0.24806
-13.727	0.36397	-13.727	0.30264	-13.727	0.29979	-13.733	0.27701	-13.726	0.24812
-13.627	0.36408	-13.627	0.3027	-13.627	0.29982	-13.633	0.27704	-13.626	0.24818
-13.527	0.36419	-13.527	0.30275	-13.527	0.29985	-13.533	0.27707	-13.526	0.24824
-13.427	0.3643	-13.427	0.3028	-13.427	0.29989	-13.433	0.2771	-13.426	0.24829
-13.327	0.36438	-13.327	0.30285	-13.327	0.29992	-13.333	0.27713	-13.326	0.24835
-13.227	0.36439	-13.227	0.3029	-13.227	0.29996	-13.233	0.27715	-13.226	0.24841
-13.127	0.36434	-13.127	0.30295	-13.127	0.3	-13.133	0.27718	-13.126	0.24846
-13.027	0.36436	-13.027	0.303	-13.027	0.30004	-13.033	0.27721	-13.026	0.24851
-12.927	0.36449	-12.927	0.30304	-12.927	0.30008	-12.933	0.27724	-12.926	0.24856
-12.827	0.36463	-12.827	0.30309	-12.827	0.30012	-12.833	0.27728	-12.826	0.24861
-12.727	0.3647	-12.727	0.30313	-12.727	0.30016	-12.733	0.27731	-12.726	0.24865
-12.627	0.36476	-12.627	0.30318	-12.627	0.30021	-12.633	0.27735	-12.626	0.24869
-12.527	0.36481	-12.527	0.30322	-12.527	0.30025	-12.533	0.27738	-12.526	0.24873
-12.427	0.36486	-12.427	0.30327	-12.427	0.30029	-12.433	0.27741	-12.426	0.24876
-12.327	0.36493	-12.327	0.30331	-12.327	0.30033	-12.333	0.27744	-12.326	0.24878
-12.227	0.36497	-12.227	0.30336	-12.227	0.30037	-12.233	0.27747	-12.226	0.2488
-12.127	0.36505	-12.127	0.3034	-12.127	0.30041	-12.133	0.2775	-12.126	0.24881
-12.027	0.36509	-12.027	0.30345	-12.027	0.30044	-12.033	0.27754	-12.026	0.24883
-11.927	0.36507	-11.927	0.3035	-11.927	0.30048	-11.933	0.27757	-11.926	0.24883
-11.827	0.36512	-11.827	0.30355	-11.827	0.30052	-11.833	0.2776	-11.826	0.24883
-11.727	0.36524	-11.727	0.3036	-11.727	0.30055	-11.733	0.27764	-11.726	0.24883
-11.627	0.3654	-11.627	0.30365	-11.627	0.30059	-11.633	0.27767	-11.626	0.24883
-11.527	0.36556	-11.527	0.3037	-11.527	0.30063	-11.533	0.2777	-11.526	0.24883
-11.427	0.36563	-11.427	0.30375	-11.427	0.30066	-11.433	0.27774	-11.426	0.24883
-11.327	0.3656	-11.327	0.30379	-11.327	0.3007	-11.333	0.27777	-11.326	0.24883
-11.227	0.36554	-11.227	0.30384	-11.227	0.30074	-11.233	0.27779	-11.226	0.24884
-11.127	0.3656	-11.127	0.30388	-11.127	0.30079	-11.133	0.27781	-11.126	0.24884
-11.027	0.36577	-11.027	0.30392	-11.027	0.30083	-11.033	0.27784	-11.026	0.24885
-10.927	0.36588	-10.927	0.30396	-10.927	0.30087	-10.933	0.27787	-10.926	0.24886
-10.827	0.36589	-10.827	0.304	-10.827	0.30092	-10.833	0.2779	-10.826	0.24887
-10.727	0.36589	-10.727	0.30404	-10.727	0.30097	-10.733	0.27792	-10.726	0.24888
-10.627	0.36593	-10.627	0.30407	-10.627	0.30101	-10.633	0.27795	-10.626	0.24889
-10.527	0.36597	-10.527	0.30411	-10.527	0.30105	-10.533	0.27798	-10.526	0.24891
-10.427	0.36596	-10.427	0.30414	-10.427	0.30109	-10.433	0.27801	-10.426	0.24892
-10.327	0.36599	-10.327	0.30418	-10.327	0.30112	-10.333	0.27804	-10.326	0.24893
-10.227	0.3661	-10.227	0.30422	-10.227	0.30115	-10.233	0.27807	-10.226	0.24895
-10.127	0.36615	-10.127	0.30425	-10.127	0.30118	-10.133	0.2781	-10.126	0.24896
-10.027	0.36608	-10.027	0.30429	-10.027	0.3012	-10.033	0.27813	-10.026	0.24897
-9.927	0.36596	-9.927	0.30433	-9.927	0.30121	-9.933	0.27817	-9.926	0.24898
-9.827	0.36597	-9.827	0.30438	-9.827	0.30122	-9.833	0.2782	-9.826	0.24899
-9.727	0.36607	-9.727	0.30442	-9.727	0.30123	-9.733	0.27824	-9.726	0.249
-9.627	0.36611	-9.627	0.30446	-9.627	0.30123	-9.633	0.27827	-9.626	0.24901
-9.527	0.3662	-9.527	0.3045	-9.527	0.30124	-9.533	0.2783	-9.526	0.24902
-9.427	0.36635	-9.427	0.30454	-9.427	0.30124	-9.433	0.27833	-9.426	0.24904
-9.327	0.36645	-9.327	0.30458	-9.327	0.30125	-9.333	0.27837	-9.326	0.24905
-9.227	0.36654	-9.227	0.30462	-9.227	0.30125	-9.233	0.2784	-9.226	0.24906
-9.127	0.36665	-9.127	0.30466	-9.127	0.30126	-9.133	0.27844	-9.126	0.24907
-9.027	0.36675	-9.027	0.3047	-9.027	0.30126	-9.033	0.27847	-9.026	0.24909
-8.927	0.36676	-8.927	0.30474	-8.927	0.30127	-8.933	0.27849	-8.926	0.2491
-8.827	0.36668	-8.827	0.30478	-8.827	0.30128	-8.833	0.27851	-8.826	0.24911
-8.727	0.36667	-8.727	0.30482	-8.727	0.30128	-8.733	0.27853	-8.726	0.24913
-8.627	0.36673	-8.627	0.30487	-8.627	0.30129	-8.633	0.27854	-8.626	0.24915
-8.527	0.36676	-8.527	0.30492	-8.527	0.30131	-8.533	0.27856	-8.526	0.24917
-8.427	0.36674	-8.427	0.30497	-8.427	0.30132	-8.433	0.27858	-8.426	0.24919
-8.327	0.36679	-8.327	0.30502	-8.327	0.30134	-8.333	0.27861	-8.326	0.24921
-8.227	0.36684	-8.227	0.30507	-8.227	0.30136	-8.233	0.27864	-8.226	0.24924
-8.127	0.36683	-8.127	0.30512	-8.127	0.30138	-8.133	0.27867	-8.126	0.24927
-8.027	0.36677	-8.027	0.30517	-8.027	0.30141	-8.033	0.27869	-8.026	0.2493
-7.927	0.36679	-7.927	0.30523	-7.927	0.30143	-7.933	0.27871	-7.926	0.24933
-7.827	0.36691	-7.827	0.30528	-7.827	0.30146	-7.833	0.27873	-7.826	0.24937
-7.727	0.367	-7.727	0.30533	-7.727	0.30149	-7.733	0.27876	-7.726	0.2494
-7.627	0.36707	-7.627	0.30537	-7.627	0.30152	-7.633	0.27877	-7.626	0.24944
-7.527	0.36719	-7.527	0.30542	-7.527	0.30155	-7.533	0.27879	-7.526	0.24947
-7.427	0.36729	-7.427	0.30546	-7.427	0.30157	-7.433	0.27881	-7.426	0.2495
-7.327	0.36727	-7.327	0.3055	-7.327	0.3016	-7.333	0.27884	-7.326	0.24953
-7.227	0.36725	-7.227	0.30554	-7.227	0.30163	-7.233	0.27886	-7.226	0.24956
-7.127	0.36726	-7.127	0.30558	-7.127	0.30165	-7.133	0.27889	-7.126	0.24959
-7.027	0.36724	-7.027	0.30561	-7.027	0.30168	-7.033	0.27892	-7.026	0.24961
-6.927	0.36724	-6.927	0.30564	-6.927	0.3017	-6.933	0.27894	-6.926	0.24963
-6.827	0.3673	-6.827	0.30567	-6.827	0.30171	-6.833	0.27896	-6.826	0.24966
-6.727	0.36742	-6.727	0.3057	-6.727	0.30173	-6.733	0.27899	-6.726	0.24968
-6.627	0.36744	-6.627	0.30573	-6.627	0.30174	-6.633	0.27901	-6.626	0.2497
-6.527	0.36747	-6.527	0.30576	-6.527	0.30175	-6.533	0.27902	-6.526	0.24972
-6.427	0.36748	-6.427	0.30579	-6.427	0.30175	-6.433	0.27905	-6.426	0.24973
-6.327	0.36742	-6.327	0.30582	-6.327	0.30176	-6.333	0.27907	-6.326	0.24975
-6.227	0.36739	-6.227	0.30586	-6.227	0.30176	-6.233	0.2791	-6.226	0.24977
-6.127	0.36747	-6.127	0.30589	-6.127	0.30177	-6.133	0.27913	-6.126	0.24979
-6.027	0.36756	-6.027	0.30593	-6.027	0.30177	-6.033	0.27915	-6.026	0.24981
-5.927	0.36763	-5.927	0.30596	-5.927	0.30178	-5.933	0.27917	-5.926	0.24984
-5.827	0.36771	-5.827	0.30599	-5.827	0.30179	-5.833	0.27919	-5.826	0.24986
-5.727	0.36781	-5.727	0.30603	-5.727	0.3018	-5.733	0.27921	-5.726	0.24988
-5.627	0.36789	-5.627	0.30606	-5.627	0.30181	-5.633	0.27923	-5.626	0.2499
-5.527	0.36791	-5.527	0.30609	-5.527	0.30183	-5.533	0.27925	-5.526	0.24993
-5.427	0.36785	-5.427	0.30612	-5.427	0.30185	-5.433	0.27927	-5.426	0.24995
-5.327	0.36782	-5.327	0.30615	-5.327	0.30187	-5.333	0.27929	-5.326	0.24998
-5.227	0.36782	-5.227	0.30618	-5.227	0.3019	-5.233	0.27931	-5.226	0.25001
-5.127	0.36779	-5.127	0.30621	-5.127	0.30193	-5.133	0.27933	-5.126	0.25004
-5.027	0.36777	-5.027	0.30624	-5.027	0.30196	-5.033	0.27935	-5.026	0.25008
-4.927	0.36779	-4.927	0.30626	-4.927	0.302	-4.933	0.27937	-4.926	0.25013
-4.827	0.3679	-4.827	0.30629	-4.827	0.30203	-4.833	0.2794	-4.826	0.25018
-4.727	0.36803	-4.727	0.30633	-4.727	0.30207	-4.733	0.27942	-4.726	0.25026
-4.627	0.36808	-4.627	0.30636	-4.627	0.3021	-4.633	0.27945	-4.626	0.25036
-4.527	0.36811	-4.527	0.3064	-4.527	0.30213	-4.533	0.27948	-4.526	0.25048
-4.427	0.36815	-4.427	0.30644	-4.427	0.30216	-4.433	0.27951	-4.426	0.25064
-4.327	0.36826	-4.327	0.30648	-4.327	0.30219	-4.333	0.27953	-4.326	0.25084
-4.227	0.3683	-4.227	0.30653	-4.227	0.3022	-4.233	0.27955	-4.226	0.25107
-4.127	0.36827	-4.127	0.30657	-4.127	0.30222	-4.133	0.27957	-4.126	0.25133
-4.027	0.3683	-4.027	0.30662	-4.027	0.30223	-4.033	0.2796	-4.026	0.25162
-3.927	0.36834	-3.927	0.30667	-3.927	0.30224	-3.933	0.27962	-3.926	0.25194
-3.827	0.3684	-3.827	0.30671	-3.827	0.30224	-3.833	0.27964	-3.826	0.25226
-3.727	0.36844	-3.727	0.30675	-3.727	0.30224	-3.733	0.27967	-3.726	0.25258
-3.627	0.36853	-3.627	0.3068	-3.627	0.30224	-3.633	0.27971	-3.626	0.25289
-3.527	0.36857	-3.527	0.30683	-3.527	0.30224	-3.533	0.27974	-3.526	0.25317
-3.427	0.36848	-3.427	0.30687	-3.427	0.30224	-3.433	0.27976	-3.426	0.25342
-3.327	0.36837	-3.327	0.30691	-3.327	0.30224	-3.333	0.27979	-3.326	0.25362
-3.227	0.36839	-3.227	0.30694	-3.227	0.30224	-3.233	0.27981	-3.226	0.25378
-3.127	0.36855	-3.127	0.30697	-3.127	0.30225	-3.133	0.27982	-3.126	0.2539
-3.027	0.36867	-3.027	0.307	-3.027	0.30225	-3.033	0.27984	-3.026	0.25398
-2.927	0.36864	-2.927	0.30704	-2.927	0.30226	-2.933	0.27986	-2.926	0.25401
-2.827	0.36862	-2.827	0.30707	-2.827	0.30228	-2.833	0.27988	-2.826	0.25402
-2.727	0.36865	-2.727	0.3071	-2.727	0.30229	-2.733	0.2799	-2.726	0.25399
-2.627	0.36878	-2.627	0.30713	-2.627	0.30231	-2.633	0.27992	-2.626	0.25395
-2.527	0.3689	-2.527	0.30716	-2.527	0.30234	-2.533	0.27995	-2.526	0.25388
-2.427	0.36899	-2.427	0.3072	-2.427	0.30236	-2.433	0.27996	-2.426	0.25381
-2.327	0.36904	-2.327	0.30723	-2.327	0.30239	-2.333	0.27998	-2.326	0.25372
-2.227	0.36903	-2.227	0.30727	-2.227	0.30242	-2.233	0.27999	-2.226	0.25363
-2.127	0.36903	-2.127	0.3073	-2.127	0.30245	-2.133	0.28	-2.126	0.25354
-2.027	0.369	-2.027	0.30734	-2.027	0.30248	-2.033	0.28002	-2.026	0.25344
-1.927	0.369	-1.927	0.30737	-1.927	0.30252	-1.933	0.28005	-1.926	0.25335
-1.827	0.36909	-1.827	0.30741	-1.827	0.30255	-1.833	0.28007	-1.826	0.25326
-1.727	0.36922	-1.727	0.30744	-1.727	0.30258	-1.733	0.28009	-1.726	0.25318
-1.627	0.3693	-1.627	0.30748	-1.627	0.30261	-1.633	0.28011	-1.626	0.2531
-1.527	0.36935	-1.527	0.30752	-1.527	0.30264	-1.533	0.28013	-1.526	0.25303
-1.427	0.3694	-1.427	0.30755	-1.427	0.30267	-1.433	0.28015	-1.426	0.25296
-1.327	0.3694	-1.327	0.30758	-1.327	0.30269	-1.333	0.28017	-1.326	0.2529
-1.227	0.36934	-1.227	0.30762	-1.227	0.30272	-1.233	0.2802	-1.226	0.25284
-1.127	0.36927	-1.127	0.30765	-1.127	0.30275	-1.133	0.28022	-1.126	0.25279
-1.027	0.3693	-1.027	0.30768	-1.027	0.30277	-1.033	0.28024	-1.026	0.25274
-0.927	0.36931	-0.927	0.3077	-0.927	0.3028	-0.933	0.28026	-0.926	0.25271
-0.827	0.36929	-0.827	0.30773	-0.827	0.30282	-0.833	0.28028	-0.826	0.25267
-0.727	0.36928	-0.727	0.30776	-0.727	0.30285	-0.733	0.2803	-0.726	0.25265
-0.627	0.36933	-0.627	0.30778	-0.627	0.30288	-0.633	0.28032	-0.626	0.25262
-0.527	0.36944	-0.527	0.3078	-0.527	0.3029	-0.533	0.28034	-0.526	0.25261
-0.427	0.36955	-0.427	0.30783	-0.427	0.30293	-0.433	0.28036	-0.426	0.25259
-0.327	0.36955	-0.327	0.30785	-0.327	0.30296	-0.333	0.28038	-0.326	0.25258
-0.227	0.3695	-0.227	0.30788	-0.227	0.30298	-0.233	0.2804	-0.226	0.25257
-0.127	0.36949	-0.127	0.30791	-0.127	0.303	-0.133	0.28042	-0.126	0.25257
-0.027	0.36958	-0.027	0.30793	-0.027	0.30302	-0.033	0.28044	-0.026	0.25256
0.073	0.36964	0.073	0.30796	0.073	0.30304	0.067	0.28046	0.074	0.25256
0.173	0.36962	0.173	0.30798	0.173	0.30306	0.167	0.28047	0.174	0.25256
0.273	0.36961	0.273	0.30801	0.273	0.30307	0.267	0.28048	0.274	0.25256
0.373	0.36969	0.373	0.30804	0.373	0.30308	0.367	0.28049	0.374	0.25256
0.473	0.36981	0.473	0.30806	0.473	0.30308	0.467	0.28051	0.474	0.25256
0.573	0.3699	0.573	0.30808	0.573	0.30309	0.567	0.28052	0.574	0.25256
0.673	0.36992	0.673	0.30811	0.673	0.3031	0.667	0.28054	0.674	0.25256
0.773	0.36979	0.773	0.30813	0.773	0.3031	0.767	0.28056	0.774	0.25256
0.873	0.36968	0.873	0.30815	0.873	0.30311	0.867	0.28058	0.874	0.25256
0.973	0.36973	0.973	0.30818	0.973	0.30312	0.967	0.28059	0.974	0.25257
1.073	0.36986	1.073	0.3082	1.073	0.30313	1.067	0.28061	1.074	0.25257
1.173	0.36989	1.173	0.30823	1.173	0.30314	1.167	0.28063	1.174	0.25258
1.273	0.36989	1.273	0.30825	1.273	0.30315	1.267	0.28065	1.274	0.25258
1.373	0.36998	1.373	0.30828	1.373	0.30316	1.367	0.28067	1.374	0.25259
1.473	0.37009	1.473	0.30831	1.473	0.30318	1.467	0.28069	1.474	0.2526
1.573	0.37012	1.573	0.30834	1.573	0.30319	1.567	0.28072	1.574	0.25261
1.673	0.37016	1.673	0.30837	1.673	0.30321	1.667	0.28074	1.674	0.25262
1.773	0.37021	1.773	0.30841	1.773	0.30322	1.767	0.28076	1.774	0.25263
1.873	0.3702	1.873	0.30844	1.873	0.30324	1.867	0.28078	1.874	0.25264
1.973	0.37013	1.973	0.30847	1.973	0.30326	1.967	0.2808	1.974	0.25266
2.073	0.37012	2.073	0.30851	2.073	0.30328	2.067	0.28082	2.074	0.25267
2.173	0.37023	2.173	0.30854	2.173	0.30329	2.167	0.28083	2.174	0.25269
2.273	0.37033	2.273	0.30857	2.273	0.3033	2.267	0.28085	2.274	0.25271
2.373	0.37034	2.373	0.3086	2.373	0.30332	2.367	0.28088	2.374	0.25273
2.473	0.37032	2.473	0.30863	2.473	0.30333	2.467	0.28091	2.474	0.25275
2.573	0.37034	2.573	0.30866	2.573	0.30333	2.567	0.28093	2.574	0.25277
2.673	0.37034	2.673	0.30869	2.673	0.30334	2.667	0.28094	2.674	0.25278
2.773	0.37032	2.773	0.30871	2.773	0.30334	2.767	0.28096	2.774	0.2528
2.873	0.37034	2.873	0.30874	2.873	0.30335	2.867	0.28098	2.874	0.25282
2.973	0.37033	2.973	0.30876	2.973	0.30335	2.967	0.28099	2.974	0.25283
3.073	0.37031	3.073	0.30878	3.073	0.30335	3.067	0.28101	3.074	0.25284
3.173	0.37027	3.173	0.3088	3.173	0.30335	3.167	0.28103	3.174	0.25285
3.273	0.37028	3.273	0.30882	3.273	0.30335	3.267	0.28104	3.274	0.25286
3.373	0.37035	3.373	0.30884	3.373	0.30336	3.367	0.28106	3.374	0.25287
3.473	0.37039	3.473	0.30886	3.473	0.30336	3.467	0.28108	3.474	0.25288
3.573	0.3704	3.573	0.30888	3.573	0.30336	3.567	0.28109	3.574	0.25289
3.673	0.37041	3.673	0.3089	3.673	0.30336	3.667	0.2811	3.674	0.2529
3.773	0.37046	3.773	0.30891	3.773	0.30336	3.767	0.28112	3.774	0.2529
3.873	0.37047	3.873	0.30893	3.873	0.30336	3.867	0.28113	3.874	0.25291
3.973	0.37042	3.973	0.30895	3.973	0.30336	3.967	0.28114	3.974	0.25292
4.073	0.37039	4.073	0.30896	4.073	0.30336	4.067	0.28116	4.074	0.25293
4.173	0.37038	4.173	0.30898	4.173	0.30336	4.167	0.28118	4.174	0.25294
4.273	0.37039	4.273	0.30899	4.273	0.30336	4.267	0.2812	4.274	0.25295
4.373	0.37041	4.373	0.30901	4.373	0.30336	4.367	0.28121	4.374	0.25297
4.473	0.37043	4.473	0.30903	4.473	0.30336	4.467	0.28122	4.474	0.25298
4.573	0.37044	4.573	0.30904	4.573	0.30336	4.567	0.28122	4.574	0.25299
4.673	0.37045	4.673	0.30906	4.673	0.30335	4.667	0.28123	4.674	0.25301
4.773	0.37044	4.773	0.30908	4.773	0.30335	4.767	0.28125	4.774	0.25302
4.873	0.37044	4.873	0.3091	4.873	0.30335	4.867	0.28126	4.874	0.25304
4.973	0.3704	4.973	0.30913	4.973	0.30335	4.967	0.28128	4.974	0.25305
5.073	0.37033	5.073	0.30915	5.073	0.30335	5.067	0.28129	5.074	0.25307
5.173	0.37033	5.173	0.30917	5.173	0.30336	5.167	0.28131	5.174	0.25308
5.273	0.37044	5.273	0.3092	5.273	0.30336	5.267	0.28132	5.274	0.25309
5.373	0.37051	5.373	0.30922	5.373	0.30336	5.367	0.28133	5.374	0.2531
5.473	0.37052	5.473	0.30925	5.473	0.30337	5.467	0.28135	5.474	0.2531
5.573	0.37057	5.573	0.30927	5.573	0.30338	5.567	0.28137	5.574	0.25311
5.673	0.3706	5.673	0.3093	5.673	0.30339	5.667	0.28138	5.674	0.25311
5.773	0.37056	5.773	0.30932	5.773	0.3034	5.767	0.2814	5.774	0.25311
5.873	0.37054	5.873	0.30934	5.873	0.30342	5.867	0.28141	5.874	0.25311
5.973	0.37056	5.973	0.30937	5.973	0.30343	5.967	0.28142	5.974	0.25311
6.073	0.37061	6.073	0.30939	6.073	0.30345	6.067	0.28143	6.074	0.2531
6.173	0.37071	6.173	0.30942	6.173	0.30347	6.167	0.28143	6.174	0.2531
6.273	0.37082	6.273	0.30945	6.273	0.30348	6.267	0.28144	6.274	0.2531
6.373	0.37092	6.373	0.30948	6.373	0.3035	6.367	0.28144	6.374	0.25309
6.473	0.37094	6.473	0.30951	6.473	0.30352	6.467	0.28144	6.474	0.25308
6.573	0.37091	6.573	0.30954	6.573	0.30353	6.567	0.28145	6.574	0.25307
6.673	0.37085	6.673	0.30957	6.673	0.30355	6.667	0.28146	6.674	0.25306
6.773	0.37074	6.773	0.30961	6.773	0.30357	6.767	0.28146	6.774	0.25304
6.873	0.37072	6.873	0.30964	6.873	0.30358	6.867	0.28146	6.874	0.25302
6.973	0.37071	6.973	0.30968	6.973	0.3036	6.967	0.28147	6.974	0.25299
7.073	0.37072	7.073	0.30972	7.073	0.30361	7.067	0.28148	7.074	0.25296
7.173	0.37073	7.173	0.30976	7.173	0.30363	7.167	0.28149	7.174	0.25294
7.273	0.37073	7.273	0.30979	7.273	0.30364	7.267	0.2815	7.274	0.25291
7.373	0.37076	7.373	0.30983	7.373	0.30364	7.367	0.2815	7.374	0.25288
7.473	0.3708	7.473	0.30986	7.473	0.30365	7.467	0.28151	7.474	0.25286
7.573	0.37084	7.573	0.30989	7.573	0.30365	7.567	0.28152	7.574	0.25284
7.673	0.37092	7.673	0.30992	7.673	0.30365	7.667	0.28152	7.674	0.25283
7.773	0.37095	7.773	0.30995	7.773	0.30364	7.767	0.28153	7.774	0.25283
7.873	0.37099	7.873	0.30997	7.873	0.30364	7.867	0.28154	7.874	0.25283
7.973	0.37106	7.973	0.30999	7.973	0.30363	7.967	0.28154	7.974	0.25284
8.073	0.37109	8.073	0.31002	8.073	0.30362	8.067	0.28155	8.074	0.25286
8.173	0.37109	8.173	0.31004	8.173	0.30361	8.167	0.28156	8.174	0.25289
8.273	0.37106	8.273	0.31006	8.273	0.3036	8.267	0.28157	8.274	0.25292
8.373	0.37106	8.373	0.31007	8.373	0.30359	8.367	0.28157	8.374	0.25295
8.473	0.37103	8.473	0.31009	8.473	0.30359	8.467	0.28159	8.474	0.25299
8.573	0.37095	8.573	0.31011	8.573	0.30358	8.567	0.2816	8.574	0.25303
8.673	0.37089	8.673	0.31013	8.673	0.30358	8.667	0.28161	8.674	0.25307
8.773	0.37093	8.773	0.31016	8.773	0.30358	8.767	0.28162	8.774	0.25311
8.873	0.37103	8.873	0.31018	8.873	0.30358	8.867	0.28163	8.874	0.25315
8.973	0.37106	8.973	0.3102	8.973	0.30358	8.967	0.28164	8.974	0.25319
9.073	0.37104	9.073	0.31022	9.073	0.30358	9.067	0.28166	9.074	0.25323
9.173	0.37108	9.173	0.31025	9.173	0.30358	9.167	0.28167	9.174	0.25327
9.273	0.37113	9.273	0.31028	9.273	0.30358	9.267	0.28168	9.274	0.25332
9.373	0.37118	9.373	0.3103	9.373	0.30359	9.367	0.28169	9.374	0.25336
9.473	0.37118	9.473	0.31033	9.473	0.30359	9.467	0.2817	9.474	0.2534
9.573	0.37116	9.573	0.31037	9.573	0.3036	9.567	0.28171	9.574	0.25345
9.673	0.37114	9.673	0.3104	9.673	0.30361	9.667	0.28172	9.674	0.25349
9.773	0.37113	9.773	0.31044	9.773	0.30362	9.767	0.28172	9.774	0.25352
9.873	0.37117	9.873	0.31049	9.873	0.30363	9.867	0.28174	9.874	0.25356
9.973	0.37128	9.973	0.31053	9.973	0.30365	9.967	0.28175	9.974	0.25359
10.073	0.37134	10.073	0.31059	10.073	0.30367	10.067	0.28177	10.074	0.25362
10.173	0.37127	10.173	0.31064	10.173	0.30369	10.167	0.28179	10.174	0.25364
10.273	0.37118	10.273	0.31069	10.273	0.30371	10.267	0.28181	10.274	0.25367
10.373	0.37118	10.373	0.31075	10.373	0.30374	10.367	0.28183	10.374	0.25368
10.473	0.3712	10.473	0.3108	10.473	0.30378	10.467	0.28187	10.474	0.2537
10.573	0.37131	10.573	0.31085	10.573	0.30381	10.567	0.28192	10.574	0.25372
10.673	0.37145	10.673	0.3109	10.673	0.30384	10.667	0.28198	10.674	0.25373
10.773	0.37151	10.773	0.31094	10.773	0.30388	10.767	0.28206	10.774	0.25374
10.873	0.37151	10.873	0.31097	10.873	0.30391	10.867	0.28214	10.874	0.25376
10.973	0.37151	10.973	0.311	10.973	0.30395	10.967	0.28222	10.974	0.25377
11.073	0.37153	11.073	0.31102	11.073	0.30398	11.067	0.28231	11.074	0.25378
11.173	0.3716	11.173	0.31104	11.173	0.30402	11.167	0.28241	11.174	0.2538
11.273	0.3717	11.273	0.31105	11.273	0.30405	11.267	0.28252	11.274	0.25381
11.373	0.37169	11.373	0.31106	11.373	0.30409	11.367	0.28262	11.374	0.25383
11.473	0.37159	11.473	0.31108	11.473	0.30413	11.467	0.28273	11.474	0.25386
11.573	0.3715	11.573	0.31109	11.573	0.30417	11.567	0.28285	11.574	0.25388
11.673	0.37147	11.673	0.3111	11.673	0.30423	11.667	0.28297	11.674	0.25391
11.773	0.37142	11.773	0.31111	11.773	0.30429	11.767	0.28309	11.774	0.25395
11.873	0.37136	11.873	0.31113	11.873	0.30438	11.867	0.28322	11.874	0.25399
11.973	0.3714	11.973	0.31115	11.973	0.30448	11.967	0.28336	11.974	0.25403
12.073	0.3715	12.073	0.31117	12.073	0.3046	12.067	0.2835	12.074	0.25409
12.173	0.37155	12.173	0.3112	12.173	0.30474	12.167	0.28364	12.174	0.25416
12.273	0.37163	12.273	0.31123	12.273	0.30491	12.267	0.28378	12.274	0.25423
12.373	0.37176	12.373	0.31127	12.373	0.30509	12.367	0.28394	12.374	0.25432
12.473	0.37186	12.473	0.31133	12.473	0.30529	12.467	0.2841	12.474	0.25442
12.573	0.37195	12.573	0.31139	12.573	0.30551	12.567	0.28425	12.574	0.25453
12.673	0.37203	12.673	0.31147	12.673	0.30575	12.667	0.28441	12.674	0.25465
12.773	0.37216	12.773	0.31157	12.773	0.30599	12.767	0.28458	12.774	0.25478
12.873	0.37264	12.873	0.31169	12.873	0.30623	12.867	0.28474	12.874	0.25491
12.973	0.3735	12.973	0.31182	12.973	0.30647	12.967	0.28491	12.974	0.25505
13.073	0.37433	13.073	0.31196	13.073	0.30672	13.067	0.28509	13.074	0.25519
13.173	0.37491	13.173	0.31212	13.173	0.30696	13.167	0.28527	13.174	0.25533
13.273	0.37521	13.273	0.31229	13.273	0.30719	13.267	0.28546	13.274	0.25547
13.373	0.37551	13.373	0.31247	13.373	0.30743	13.367	0.28565	13.374	0.25561
13.473	0.37583	13.473	0.31265	13.473	0.30766	13.467	0.28585	13.474	0.25574
13.573	0.37611	13.573	0.31283	13.573	0.30788	13.567	0.28604	13.574	0.25586
13.673	0.37628	13.673	0.31301	13.673	0.30811	13.667	0.28625	13.674	0.25598
13.773	0.37639	13.773	0.31318	13.773	0.30833	13.767	0.28645	13.774	0.2561
13.873	0.37647	13.873	0.31334	13.873	0.30856	13.867	0.28665	13.874	0.25622
13.973	0.37658	13.973	0.3135	13.973	0.30878	13.967	0.28686	13.974	0.25633
14.073	0.37671	14.073	0.31365	14.073	0.309	14.067	0.28706	14.074	0.25645
14.173	0.37684	14.173	0.3138	14.173	0.30922	14.167	0.28727	14.174	0.25656
14.273	0.37709	14.273	0.31394	14.273	0.30944	14.267	0.28748	14.274	0.25668
14.373	0.37741	14.373	0.31409	14.373	0.30965	14.367	0.28769	14.374	0.2568
14.473	0.37764	14.473	0.31423	14.473	0.30985	14.467	0.2879	14.474	0.25693
14.573	0.37783	14.573	0.31438	14.573	0.31005	14.567	0.28809	14.574	0.25706
14.673	0.37797	14.673	0.31454	14.673	0.31025	14.667	0.28827	14.674	0.25719
14.773	0.3781	14.773	0.31469	14.773	0.31044	14.767	0.28843	14.774	0.25733
14.873	0.37817	14.873	0.31486	14.873	0.31061	14.867	0.2886	14.874	0.25747
14.973	0.37823	14.973	0.31503	14.973	0.31079	14.967	0.28876	14.974	0.25762
15.073	0.37838	15.073	0.3152	15.073	0.31095	15.067	0.28892	15.074	0.25777
15.173	0.3786	15.173	0.31538	15.173	0.31111	15.167	0.28908	15.174	0.25793
15.273	0.37883	15.273	0.31556	15.273	0.31126	15.267	0.28923	15.274	0.25808
15.373	0.379	15.373	0.31574	15.373	0.31141	15.367	0.28939	15.374	0.25824
15.473	0.37917	15.473	0.31592	15.473	0.31155	15.467	0.28954	15.474	0.2584
15.573	0.37937	15.573	0.31609	15.573	0.31169	15.567	0.28969	15.574	0.25856
15.673	0.3795	15.673	0.31627	15.673	0.31183	15.667	0.28983	15.674	0.25871
15.773	0.3796	15.773	0.31644	15.773	0.31197	15.767	0.28996	15.774	0.25887
15.873	0.3797	15.873	0.31661	15.873	0.3121	15.867	0.2901	15.874	0.25902
15.973	0.37982	15.973	0.31678	15.973	0.31223	15.967	0.29023	15.974	0.25917
16.073	0.37997	16.073	0.31694	16.073	0.31236	16.067	0.29035	16.074	0.25931
16.173	0.38008	16.173	0.31711	16.173	0.31248	16.167	0.29047	16.174	0.25945
16.273	0.38015	16.273	0.31726	16.273	0.31261	16.267	0.29059	16.274	0.25959
16.373	0.38018	16.373	0.31742	16.373	0.31272	16.367	0.2907	16.374	0.25973
16.473	0.38017	16.473	0.31757	16.473	0.31283	16.467	0.29082	16.474	0.25986
16.573	0.38026	16.573	0.31773	16.573	0.31294	16.567	0.29094	16.574	0.25999
16.673	0.38044	16.673	0.31788	16.673	0.31304	16.667	0.29106	16.674	0.26012
16.773	0.38062	16.773	0.31803	16.773	0.31314	16.767	0.29116	16.774	0.26024
16.873	0.38072	16.873	0.31818	16.873	0.31322	16.867	0.29126	16.874	0.26035
16.973	0.38084	16.973	0.31833	16.973	0.31331	16.967	0.29137	16.974	0.26047
17.073	0.381	17.073	0.31847	17.073	0.31338	17.067	0.29147	17.074	0.26057
17.173	0.38113	17.173	0.31861	17.173	0.31346	17.167	0.29156	17.174	0.26068
17.273	0.38122	17.273	0.31875	17.273	0.31353	17.267	0.29164	17.274	0.26078
17.373	0.38129	17.373	0.31888	17.373	0.31359	17.367	0.29172	17.374	0.26088
17.473	0.38142	17.473	0.31901	17.473	0.31366	17.467	0.2918	17.474	0.26097
17.573	0.38163	17.573	0.31913	17.573	0.31372	17.567	0.29188	17.574	0.26107
17.673	0.38175	17.673	0.31925	17.673	0.31379	17.667	0.29195	17.674	0.26117
17.773	0.38176	17.773	0.31937	17.773	0.31385	17.767	0.29203	17.774	0.26126
17.873	0.38171	17.873	0.31948	17.873	0.31392	17.867	0.29209	17.874	0.26135
17.973	0.38174	17.973	0.31959	17.973	0.31398	17.967	0.29217	17.974	0.26145
18.073	0.38189	18.073	0.3197	18.073	0.31405	18.067	0.29224	18.074	0.26154
18.173	0.38201	18.173	0.3198	18.173	0.31412	18.167	0.29231	18.174	0.26163
18.273	0.38208	18.273	0.31991	18.273	0.31418	18.267	0.29238	18.274	0.26172
18.373	0.38212	18.373	0.32001	18.373	0.31425	18.367	0.29244	18.374	0.2618
18.473	0.38218	18.473	0.3201	18.473	0.31432	18.467	0.2925	18.474	0.26189
18.573	0.38223	18.573	0.3202	18.573	0.31438	18.567	0.29255	18.574	0.26197
18.673	0.38222	18.673	0.3203	18.673	0.31444	18.667	0.2926	18.674	0.26205
18.773	0.38226	18.773	0.32039	18.773	0.31451	18.767	0.29266	18.774	0.26213
18.873	0.38233	18.873	0.32048	18.873	0.31457	18.867	0.29271	18.874	0.26221
18.973	0.38243	18.973	0.32056	18.973	0.31462	18.967	0.29276	18.974	0.26228
19.073	0.38253	19.073	0.32064	19.073	0.31468	19.067	0.29282	19.074	0.26236
19.173	0.38258	19.173	0.32072	19.173	0.31473	19.167	0.29286	19.174	0.26243
19.273	0.38256	19.273	0.3208	19.273	0.31478	19.267	0.2929	19.274	0.2625
19.373	0.38256	19.373	0.32087	19.373	0.31484	19.367	0.29294	19.374	0.26257
19.473	0.38264	19.473	0.32093	19.473	0.31488	19.467	0.29298	19.474	0.26264
19.573	0.38272	19.573	0.321	19.573	0.31493	19.567	0.29303	19.574	0.26271
19.673	0.38271	19.673	0.32106	19.673	0.31498	19.667	0.29307	19.674	0.26278
19.773	0.38277	19.773	0.32111	19.773	0.31502	19.767	0.29311	19.774	0.26284
19.873	0.38289	19.873	0.32117	19.873	0.31507	19.867	0.29315	19.874	0.2629
19.973	0.38297	19.973	0.32122	19.973	0.31511	19.967	0.29319	19.974	0.26296
20.073	0.383	20.073	0.32127	20.073	0.31515	20.067	0.29324	20.074	0.26302
20.173	0.38303	20.173	0.32133	20.173	0.31519	20.167	0.29328	20.174	0.26308
20.273	0.38311	20.273	0.32138	20.273	0.31522	20.267	0.29332	20.274	0.26313
20.373	0.38318	20.373	0.32143	20.373	0.31525	20.367	0.29335	20.374	0.26317
20.473	0.38319	20.473	0.32148	20.473	0.31528	20.467	0.29339	20.474	0.26322
20.573	0.38318	20.573	0.32154	20.573	0.3153	20.567	0.29342	20.574	0.26326
20.673	0.38318	20.673	0.32159	20.673	0.31532	20.667	0.29346	20.674	0.26329
20.773	0.3832	20.773	0.32164	20.773	0.31534	20.767	0.2935	20.774	0.26333
20.873	0.38331	20.873	0.3217	20.873	0.31536	20.867	0.29354	20.874	0.26336
20.973	0.38346	20.973	0.32175	20.973	0.31537	20.967	0.29357	20.974	0.26339
21.073	0.38353	21.073	0.32181	21.073	0.31539	21.067	0.2936	21.074	0.26342
21.173	0.38351	21.173	0.32186	21.173	0.31541	21.167	0.29363	21.174	0.26346
21.273	0.38347	21.273	0.32191	21.273	0.31543	21.267	0.29366	21.274	0.2635
21.373	0.38341	21.373	0.32197	21.373	0.31545	21.367	0.29369	21.374	0.26353
21.473	0.38328	21.473	0.32202	21.473	0.31548	21.467	0.29372	21.474	0.26358
21.573	0.38324	21.573	0.32206	21.573	0.31551	21.567	0.29375	21.574	0.26362
21.673	0.38333	21.673	0.32211	21.673	0.31555	21.667	0.29378	21.674	0.26367
21.773	0.3834	21.773	0.32215	21.773	0.31559	21.767	0.29381	21.774	0.26371
21.873	0.3834	21.873	0.32219	21.873	0.31563	21.867	0.29385	21.874	0.26376
21.973	0.3834	21.973	0.32223	21.973	0.31567	21.967	0.29388	21.974	0.26381
22.073	0.38345	22.073	0.32227	22.073	0.31571	22.067	0.29391	22.074	0.26386
22.173	0.38348	22.173	0.32231	22.173	0.31576	22.167	0.29394	22.174	0.26391
22.273	0.38352	22.273	0.32234	22.273	0.3158	22.267	0.29397	22.274	0.26395
22.373	0.38358	22.373	0.32238	22.373	0.31584	22.367	0.294	22.374	0.26399
22.473	0.38361	22.473	0.32242	22.473	0.31588	22.467	0.29403	22.474	0.26403
22.573	0.38368	22.573	0.32246	22.573	0.31592	22.567	0.29406	22.574	0.26407
22.673	0.38372	22.673	0.32249	22.673	0.31596	22.667	0.29409	22.674	0.26411
22.773	0.38373	22.773	0.32253	22.773	0.31599	22.767	0.29412	22.774	0.26414
22.873	0.38381	22.873	0.32256	22.873	0.31602	22.867	0.29415	22.874	0.26417
22.973	0.38401	22.973	0.3226	22.973	0.31605	22.967	0.29418	22.974	0.2642
23.073	0.38414	23.073	0.32263	23.073	0.31607	23.067	0.29421	23.074	0.26423
23.173	0.38408	23.173	0.32266	23.173	0.3161	23.167	0.29424	23.174	0.26426
23.273	0.38397	23.273	0.32269	23.273	0.31612	23.267	0.29427	23.274	0.26429
23.373	0.3839	23.373	0.32271	23.373	0.31614	23.367	0.29431	23.374	0.26432
23.473	0.38401	23.473	0.32274	23.473	0.31616	23.467	0.29433	23.474	0.26434
23.573	0.3842	23.573	0.32277	23.573	0.31619	23.567	0.29436	23.574	0.26437
23.673	0.38425	23.673	0.3228	23.673	0.31621	23.667	0.2944	23.674	0.2644
23.773	0.3843	23.773	0.32282	23.773	0.31623	23.767	0.29443	23.774	0.26443
23.873	0.38432	23.873	0.32285	23.873	0.31625	23.867	0.29447	23.874	0.26446
23.973	0.38427	23.973	0.32289	23.973	0.31626	23.967	0.2945	23.974	0.26449
24.073	0.3843	24.073	0.32292	24.073	0.31628	24.067	0.29453	24.074	0.26453
24.173	0.38444	24.173	0.32295	24.173	0.31629	24.167	0.29456	24.174	0.26456
24.273	0.3845	24.273	0.32299	24.273	0.31631	24.267	0.2946	24.274	0.26459
24.373	0.3845	24.373	0.32302	24.373	0.31632	24.367	0.29463	24.374	0.26462
24.473	0.38447	24.473	0.32306	24.473	0.31633	24.467	0.29466	24.474	0.26465
24.573	0.38443	24.573	0.3231	24.573	0.31635	24.567	0.29469	24.574	0.26468
24.673	0.38445	24.673	0.32314	24.673	0.31636	24.667	0.29472	24.674	0.26471
24.773	0.38455	24.773	0.32318	24.773	0.31637	24.767	0.29475	24.774	0.26474
24.873	0.38463	24.873	0.32323	24.873	0.31638	24.867	0.29478	24.874	0.26477
24.973	0.38464	24.973	0.32327	24.973	0.3164	24.967	0.29481	24.974	0.2648
25.073	0.3846	25.073	0.32332	25.073	0.31641	25.067	0.29485	25.074	0.26483
25.173	0.3846	25.173	0.32337	25.173	0.31643	25.167	0.29488	25.174	0.26486
25.273	0.38463	25.273	0.32341	25.273	0.31645	25.267	0.29491	25.274	0.26489
25.373	0.38463	25.373	0.32346	25.373	0.31647	25.367	0.29495	25.374	0.26492
25.473	0.38461	25.473	0.32351	25.473	0.31649	25.467	0.29499	25.474	0.26494
25.573	0.38462	25.573	0.32356	25.573	0.31652	25.567	0.29503	25.574	0.26498
25.673	0.38465	25.673	0.3236	25.673	0.31654	25.667	0.29506	25.674	0.26501
25.773	0.38468	25.773	0.32365	25.773	0.31657	25.767	0.29509	25.774	0.26504
25.873	0.3847	25.873	0.32369	25.873	0.3166	25.867	0.29512	25.874	0.26507
25.973	0.38472	25.973	0.32374	25.973	0.31664	25.967	0.29514	25.974	0.2651
26.073	0.38472	26.073	0.32378	26.073	0.31667	26.067	0.29517	26.074	0.26514
26.173	0.38472	26.173	0.32382	26.173	0.3167	26.167	0.2952	26.174	0.26517
26.273	0.38473	26.273	0.32386	26.273	0.31673	26.267	0.29523	26.274	0.2652
26.373	0.38473	26.373	0.3239	26.373	0.31676	26.367	0.29526	26.374	0.26523
26.473	0.38475	26.473	0.32394	26.473	0.3168	26.467	0.29529	26.474	0.26526
26.573	0.38477	26.573	0.32397	26.573	0.31683	26.567	0.29532	26.574	0.26528
26.673	0.38489	26.673	0.324	26.673	0.31687	26.667	0.29536	26.674	0.26531
26.773	0.38511	26.773	0.32404	26.773	0.3169	26.767	0.2954	26.774	0.26534
26.873	0.38516	26.873	0.32407	26.873	0.31694	26.867	0.29543	26.874	0.26536
26.973	0.38507	26.973	0.3241	26.973	0.31698	26.967	0.29547	26.974	0.26539
27.073	0.38504	27.073	0.32413	27.073	0.31702	27.067	0.2955	27.074	0.26541
27.173	0.38505	27.173	0.32416	27.173	0.31706	27.167	0.29553	27.174	0.26544
27.273	0.38516	27.273	0.32419	27.273	0.31709	27.267	0.29556	27.274	0.26547
27.373	0.38538	27.373	0.32422	27.373	0.31713	27.367	0.29558	27.374	0.26549
27.473	0.38551	27.473	0.32425	27.473	0.31717	27.467	0.29561	27.474	0.26552
27.573	0.38541	27.573	0.32429	27.573	0.3172	27.567	0.29565	27.574	0.26555
27.673	0.3853	27.673	0.32432	27.673	0.31724	27.667	0.29568	27.674	0.26557
27.773	0.38529	27.773	0.32436	27.773	0.31727	27.767	0.29571	27.774	0.2656
27.873	0.3853	27.873	0.3244	27.873	0.3173	27.867	0.29573	27.874	0.26563
27.973	0.38527	27.973	0.32444	27.973	0.31733	27.967	0.29576	27.974	0.26566
28.073	0.38529	28.073	0.32447	28.073	0.31736	28.067	0.2958	28.074	0.26569
28.173	0.38536	28.173	0.32451	28.173	0.31739	28.167	0.29583	28.174	0.26572
28.273	0.38545	28.273	0.32455	28.273	0.31743	28.267	0.29586	28.274	0.26574
28.373	0.38553	28.373	0.32458	28.373	0.31746	28.367	0.29588	28.374	0.26577
28.473	0.38557	28.473	0.32462	28.473	0.3175	28.467	0.29592	28.474	0.2658
28.573	0.38567	28.573	0.32465	28.573	0.31753	28.567	0.29595	28.574	0.26583
28.673	0.38578	28.673	0.32468	28.673	0.31757	28.667	0.29599	28.674	0.26586
28.773	0.38593	28.773	0.32471	28.773	0.31761	28.767	0.29602	28.774	0.26589
28.873	0.38604	28.873	0.32474	28.873	0.31766	28.867	0.29606	28.874	0.26592
28.973	0.38603	28.973	0.32476	28.973	0.3177	28.967	0.29609	28.974	0.26595
29.073	0.38596	29.073	0.32479	29.073	0.31775	29.067	0.29612	29.074	0.26598
29.173	0.38592	29.173	0.32482	29.173	0.31779	29.167	0.29616	29.174	0.26601
29.273	0.38592	29.273	0.32485	29.273	0.31783	29.267	0.29619	29.274	0.26604
29.373	0.38592	29.373	0.32488	29.373	0.31787	29.367	0.29622	29.374	0.26607
29.473	0.38589	29.473	0.32491	29.473	0.31791	29.467	0.29625	29.474	0.2661
29.573	0.38593	29.573	0.32495	29.573	0.31794	29.567	0.29628	29.574	0.26613
29.673	0.38596	29.673	0.32499	29.673	0.31797	29.667	0.29631	29.674	0.26616
29.773	0.38598	29.773	0.32503	29.773	0.318	29.767	0.29635	29.774	0.26619
29.873	0.38611	29.873	0.32507	29.873	0.31802	29.867	0.29638	29.874	0.26622
29.973	0.38615	29.973	0.32511	29.973	0.31805	29.967	0.29642	29.974	0.26625
30.073	0.38609	30.073	0.32516	30.073	0.31806	30.067	0.29646	30.074	0.26628
30.173	0.38607	30.173	0.3252	30.173	0.31808	30.167	0.29649	30.174	0.26631
30.273	0.38607	30.273	0.32525	30.273	0.31809	30.267	0.29653	30.274	0.26633
30.373	0.38609	30.373	0.32529	30.373	0.31811	30.367	0.29657	30.374	0.26636
30.473	0.38612	30.473	0.32534	30.473	0.31812	30.467	0.29661	30.474	0.26639
30.573	0.38612	30.573	0.32538	30.573	0.31814	30.567	0.29664	30.574	0.26642
30.673	0.3861	30.673	0.32542	30.673	0.31815	30.667	0.29667	30.674	0.26645
30.773	0.38607	30.773	0.32546	30.773	0.31817	30.767	0.2967	30.774	0.26649
30.873	0.38605	30.873	0.3255	30.873	0.3182	30.867	0.29673	30.874	0.26652
30.973	0.38607	30.973	0.32554	30.973	0.31822	30.967	0.29676	30.974	0.26655
31.073	0.38613	31.073	0.32557	31.073	0.31824	31.067	0.2968	31.074	0.26658
31.173	0.38617	31.173	0.32561	31.173	0.31827	31.167	0.29683	31.174	0.26662
31.273	0.38628	31.273	0.32566	31.273	0.3183	31.267	0.29686	31.274	0.26665
31.373	0.38642	31.373	0.3257	31.373	0.31833	31.367	0.2969	31.374	0.26669
31.473	0.38644	31.473	0.32574	31.473	0.31836	31.467	0.29693	31.474	0.26672
31.573	0.38641	31.573	0.32579	31.573	0.31839	31.567	0.29696	31.574	0.26676
31.673	0.38636	31.673	0.32584	31.673	0.31842	31.667	0.29699	31.674	0.2668
31.773	0.38633	31.773	0.32589	31.773	0.31845	31.767	0.29702	31.774	0.26684
31.873	0.38638	31.873	0.32594	31.873	0.31847	31.867	0.29705	31.874	0.26687
31.973	0.3866	31.973	0.326	31.973	0.3185	31.967	0.29708	31.974	0.26691
32.073	0.3868	32.073	0.32605	32.073	0.31852	32.067	0.29711	32.074	0.26695
32.173	0.38672	32.173	0.3261	32.173	0.31854	32.167	0.29714	32.174	0.26698
32.273	0.38663	32.273	0.32614	32.273	0.31856	32.267	0.29717	32.274	0.26702
32.373	0.38663	32.373	0.32619	32.373	0.31858	32.367	0.2972	32.374	0.26706
32.473	0.38663	32.473	0.32623	32.473	0.31859	32.467	0.29723	32.474	0.26709
32.573	0.38669	32.573	0.32627	32.573	0.31861	32.567	0.29726	32.574	0.26713
32.673	0.38681	32.673	0.32631	32.673	0.31862	32.667	0.29728	32.674	0.26717
32.773	0.38691	32.773	0.32635	32.773	0.31864	32.767	0.29731	32.774	0.2672
32.873	0.38689	32.873	0.32638	32.873	0.31865	32.867	0.29734	32.874	0.26724
32.973	0.38679	32.973	0.32641	32.973	0.31867	32.967	0.29737	32.974	0.26728
33.073	0.38677	33.073	0.32644	33.073	0.31868	33.067	0.29739	33.074	0.26731
33.173	0.38683	33.173	0.32647	33.173	0.3187	33.167	0.29742	33.174	0.26735
33.273	0.38685	33.273	0.3265	33.273	0.31872	33.267	0.29745	33.274	0.26738
33.373	0.38683	33.373	0.32653	33.373	0.31874	33.367	0.29748	33.374	0.26742
33.473	0.38679	33.473	0.32656	33.473	0.31876	33.467	0.29751	33.474	0.26745
33.573	0.38678	33.573	0.32659	33.573	0.31878	33.567	0.29755	33.574	0.26749
33.673	0.38685	33.673	0.32663	33.673	0.31881	33.667	0.29757	33.674	0.26752
33.773	0.38699	33.773	0.32666	33.773	0.31883	33.767	0.2976	33.774	0.26755
33.873	0.38713	33.873	0.3267	33.873	0.31886	33.867	0.29763	33.874	0.26759
33.973	0.38723	33.973	0.32674	33.973	0.31888	33.967	0.29766	33.974	0.26762
34.073	0.38728	34.073	0.32678	34.073	0.31891	34.067	0.29769	34.074	0.26765
34.173	0.38732	34.173	0.32682	34.173	0.31894	34.167	0.29772	34.174	0.26768
34.273	0.38736	34.273	0.32686	34.273	0.31896	34.267	0.29775	34.274	0.26771
34.373	0.38743	34.373	0.3269	34.373	0.31899	34.367	0.29777	34.374	0.26774
34.473	0.38749	34.473	0.32693	34.473	0.31901	34.467	0.2978	34.474	0.26777
34.573	0.38745	34.573	0.32697	34.573	0.31904	34.567	0.29782	34.574	0.2678
34.673	0.38732	34.673	0.32701	34.673	0.31906	34.667	0.29785	34.674	0.26783
34.773	0.38721	34.773	0.32704	34.773	0.31909	34.767	0.29787	34.774	0.26786
34.873	0.38721	34.873	0.32707	34.873	0.31911	34.867	0.2979	34.874	0.26789
34.973	0.3873	34.973	0.3271	34.973	0.31913	34.967	0.29793	34.974	0.26792
35.073	0.38733	35.073	0.32713	35.073	0.31915	35.067	0.29796	35.074	0.26795
35.173	0.38739	35.173	0.32716	35.173	0.31917	35.167	0.29799	35.174	0.26798
35.273	0.3875	35.273	0.32719	35.273	0.3192	35.267	0.29802	35.274	0.26801
35.373	0.38756	35.373	0.32722	35.373	0.31922	35.367	0.29806	35.374	0.26804
35.473	0.38754	35.473	0.32725	35.473	0.31925	35.467	0.2981	35.474	0.26807
35.573	0.38753	35.573	0.32728	35.573	0.31928	35.567	0.29813	35.574	0.2681
35.673	0.38757	35.673	0.32731	35.673	0.31931	35.667	0.29817	35.674	0.26813
35.773	0.38754	35.773	0.32734	35.773	0.31934	35.767	0.2982	35.774	0.26816
35.873	0.3875	35.873	0.32737	35.873	0.31937	35.867	0.29823	35.874	0.26819
35.973	0.38748	35.973	0.3274	35.973	0.3194	35.967	0.29826	35.974	0.26822
36.073	0.38751	36.073	0.32744	36.073	0.31944	36.067	0.29829	36.074	0.26825
36.173	0.38767	36.173	0.32747	36.173	0.31947	36.167	0.29832	36.174	0.26828
36.273	0.38779	36.273	0.3275	36.273	0.31949	36.267	0.29835	36.274	0.26832
36.373	0.38773	36.373	0.32753	36.373	0.31952	36.367	0.29838	36.374	0.26835
36.473	0.38771	36.473	0.32756	36.473	0.31955	36.467	0.29841	36.474	0.26839
36.573	0.38777	36.573	0.32759	36.573	0.31957	36.567	0.29844	36.574	0.26842
36.673	0.38778	36.673	0.32762	36.673	0.31959	36.667	0.29847	36.674	0.26845
36.773	0.38777	36.773	0.32765	36.773	0.3196	36.767	0.2985	36.774	0.26849
36.873	0.3878	36.873	0.32768	36.873	0.31962	36.867	0.29853	36.874	0.26852
36.973	0.38785	36.973	0.32771	36.973	0.31964	36.967	0.29855	36.974	0.26855
37.073	0.38786	37.073	0.32774	37.073	0.31965	37.067	0.29858	37.074	0.26858
37.173	0.38786	37.173	0.32776	37.173	0.31967	37.167	0.29861	37.174	0.26861
37.273	0.38787	37.273	0.32779	37.273	0.31969	37.267	0.29863	37.274	0.26863
37.373	0.38788	37.373	0.32782	37.373	0.31971	37.367	0.29865	37.374	0.26866
37.473	0.3879	37.473	0.32785	37.473	0.31973	37.467	0.29867	37.474	0.26869
37.573	0.38792	37.573	0.32788	37.573	0.31976	37.567	0.29868	37.574	0.26871
37.673	0.38798	37.673	0.32792	37.673	0.31979	37.667	0.2987	37.674	0.26874
37.773	0.38805	37.773	0.32795	37.773	0.31981	37.767	0.29873	37.774	0.26877
37.873	0.3881	37.873	0.32799	37.873	0.31984	37.867	0.29876	37.874	0.26879
37.973	0.38811	37.973	0.32803	37.973	0.31987	37.967	0.29878	37.974	0.26882
38.073	0.38811	38.073	0.32806	38.073	0.3199	38.067	0.2988	38.074	0.26885
38.173	0.38807	38.173	0.3281	38.173	0.31993	38.167	0.29883	38.174	0.26888
38.273	0.38812	38.273	0.32813	38.273	0.31995	38.267	0.29885	38.274	0.26891
38.373	0.3882	38.373	0.32817	38.373	0.31998	38.367	0.29887	38.374	0.26895
38.473	0.38826	38.473	0.3282	38.473	0.32	38.467	0.29889	38.474	0.26898
38.573	0.38833	38.573	0.32823	38.573	0.32001	38.567	0.29891	38.574	0.26902
38.673	0.38837	38.673	0.32826	38.673	0.32003	38.667	0.29893	38.674	0.26906
38.773	0.38835	38.773	0.32829	38.773	0.32005	38.767	0.29895	38.774	0.2691
38.873	0.38828	38.873	0.32831	38.873	0.32006	38.867	0.29898	38.874	0.26914
38.973	0.38822	38.973	0.32834	38.973	0.32008	38.967	0.299	38.974	0.26918
39.073	0.38828	39.073	0.32836	39.073	0.32009	39.067	0.29902	39.074	0.26923
39.173	0.38846	39.173	0.32839	39.173	0.32011	39.167	0.29904	39.174	0.26927
39.273	0.38855	39.273	0.32841	39.273	0.32013	39.267	0.29906	39.274	0.26931
39.373	0.38849	39.373	0.32844	39.373	0.32015	39.367	0.29908	39.374	0.26936
39.473	0.3884	39.473	0.32847	39.473	0.32017	39.467	0.2991	39.474	0.2694
39.573	0.38834	39.573	0.3285	39.573	0.32019	39.567	0.29912	39.574	0.26943
39.673	0.3883	39.673	0.32853	39.673	0.32022	39.667	0.29914	39.674	0.26947
39.773	0.38831	39.773	0.32856	39.773	0.32024	39.767	0.29917	39.774	0.2695
39.873	0.38837	39.873	0.32859	39.873	0.32027	39.867	0.29919	39.874	0.26953
39.973	0.38843	39.973	0.32862	39.973	0.3203	39.967	0.2992	39.974	0.26956
40.073	0.38845	40.073	0.32865	40.073	0.32033	40.067	0.29922	40.074	0.26958
40.173	0.38841	40.173	0.32868	40.173	0.32036	40.167	0.29925	40.174	0.26961
40.273	0.38839	40.273	0.32871	40.273	0.32039	40.267	0.29927	40.274	0.26963
40.373	0.3884	40.373	0.32873	40.373	0.32042	40.367	0.29929	40.374	0.26965
40.473	0.38838	40.473	0.32876	40.473	0.32046	40.467	0.29931	40.474	0.26968
40.573	0.38836	40.573	0.32879	40.573	0.32049	40.567	0.29933	40.574	0.2697
40.673	0.38836	40.673	0.32882	40.673	0.32052	40.667	0.29935	40.674	0.26972
40.773	0.38834	40.773	0.32885	40.773	0.32055	40.767	0.29937	40.774	0.26975
40.873	0.3884	40.873	0.32889	40.873	0.32058	40.867	0.29939	40.874	0.26977
40.973	0.38866	40.973	0.32893	40.973	0.32061	40.967	0.29941	40.974	0.2698
41.073	0.38879	41.073	0.32897	41.073	0.32063	41.067	0.29944	41.074	0.26982
41.173	0.38878	41.173	0.32901	41.173	0.32066	41.167	0.29946	41.174	0.26985
41.273	0.38881	41.273	0.32906	41.273	0.32068	41.267	0.2995	41.274	0.26987
41.373	0.38882	41.373	0.3291	41.373	0.32071	41.367	0.29953	41.374	0.2699
41.473	0.38876	41.473	0.32915	41.473	0.32073	41.467	0.29957	41.474	0.26992
41.573	0.38877	41.573	0.3292	41.573	0.32075	41.567	0.29961	41.574	0.26995
41.673	0.38888	41.673	0.32924	41.673	0.32077	41.667	0.29965	41.674	0.26998
41.773	0.38893	41.773	0.32928	41.773	0.32079	41.767	0.29968	41.774	0.27001
41.873	0.38889	41.873	0.32932	41.873	0.32081	41.867	0.29971	41.874	0.27004
41.973	0.38885	41.973	0.32936	41.973	0.32083	41.967	0.29973	41.974	0.27007
42.073	0.38885	42.073	0.32939	42.073	0.32085	42.067	0.29976	42.074	0.2701
42.173	0.38885	42.173	0.32942	42.173	0.32087	42.167	0.2998	42.174	0.27013
42.273	0.38887	42.273	0.32945	42.273	0.3209	42.267	0.29983	42.274	0.27016
42.373	0.38895	42.373	0.32947	42.373	0.32092	42.367	0.29987	42.374	0.27019
42.473	0.38906	42.473	0.3295	42.473	0.32094	42.467	0.29991	42.474	0.27022
42.573	0.38911	42.573	0.32952	42.573	0.32097	42.567	0.29994	42.574	0.27026
42.673	0.38917	42.673	0.32954	42.673	0.32099	42.667	0.29997	42.674	0.27029
42.773	0.38927	42.773	0.32956	42.773	0.32102	42.767	0.3	42.774	0.27033
42.873	0.38928	42.873	0.32959	42.873	0.32104	42.867	0.30004	42.874	0.27038
42.973	0.38918	42.973	0.32961	42.973	0.32107	42.967	0.30007	42.974	0.27043
43.073	0.38909	43.073	0.32964	43.073	0.32109	43.067	0.30011	43.074	0.27049
43.173	0.38923	43.173	0.32967	43.173	0.32112	43.167	0.30015	43.174	0.27057
43.273	0.3893	43.273	0.3297	43.273	0.32114	43.267	0.30019	43.274	0.27065
43.373	0.38925	43.373	0.32973	43.373	0.32116	43.367	0.30022	43.374	0.27075
43.473	0.38921	43.473	0.32977	43.473	0.32117	43.467	0.30025	43.474	0.27085
43.573	0.38918	43.573	0.3298	43.573	0.32118	43.567	0.30028	43.574	0.27096
43.673	0.38928	43.673	0.32983	43.673	0.32119	43.667	0.30031	43.674	0.27108
43.773	0.38941	43.773	0.32987	43.773	0.3212	43.767	0.30034	43.774	0.27119
43.873	0.38948	43.873	0.3299	43.873	0.32121	43.867	0.30038	43.874	0.27129
43.973	0.38946	43.973	0.32993	43.973	0.32121	43.967	0.30041	43.974	0.27139
44.073	0.38944	44.073	0.32996	44.073	0.32122	44.067	0.30045	44.074	0.27147
44.173	0.38947	44.173	0.32999	44.173	0.32122	44.167	0.30048	44.174	0.27155
44.273	0.38952	44.273	0.33002	44.273	0.32123	44.267	0.30051	44.274	0.27161
44.373	0.38954	44.373	0.33005	44.373	0.32124	44.367	0.30055	44.374	0.27165
44.473	0.38952	44.473	0.33008	44.473	0.32125	44.467	0.30057	44.474	0.27169
44.573	0.38947	44.573	0.3301	44.573	0.32127	44.567	0.30061	44.574	0.27172
44.673	0.38944	44.673	0.33013	44.673	0.32129	44.667	0.30064	44.674	0.27174
44.773	0.38951	44.773	0.33016	44.773	0.32131	44.767	0.30068	44.774	0.27176
44.873	0.38964	44.873	0.33019	44.873	0.32133	44.867	0.30072	44.874	0.27177
44.973	0.38971	44.973	0.33022	44.973	0.32136	44.967	0.30075	44.974	0.27179
45.073	0.38971	45.073	0.33025	45.073	0.32139	45.067	0.30078	45.074	0.2718
45.173	0.38969	45.173	0.33028	45.173	0.32142	45.167	0.30081	45.174	0.27181
45.273	0.38971	45.273	0.33031	45.273	0.32145	45.267	0.30084	45.274	0.27182
45.373	0.38973	45.373	0.33034	45.373	0.32148	45.367	0.30087	45.374	0.27184
45.473	0.38971	45.473	0.33038	45.473	0.32151	45.467	0.30089	45.474	0.27185
45.573	0.38977	45.573	0.33041	45.573	0.32155	45.567	0.30091	45.574	0.27187
45.673	0.38987	45.673	0.33044	45.673	0.32158	45.667	0.30093	45.674	0.27189
45.773	0.38986	45.773	0.33046	45.773	0.32161	45.767	0.30096	45.774	0.27191
45.873	0.38979	45.873	0.33049	45.873	0.32164	45.867	0.30099	45.874	0.27193
45.973	0.3898	45.973	0.33051	45.973	0.32166	45.967	0.30102	45.974	0.27195
46.073	0.38985	46.073	0.33054	46.073	0.32169	46.067	0.30105	46.074	0.27197
46.173	0.38992	46.173	0.33056	46.173	0.32171	46.167	0.30107	46.174	0.272
46.273	0.38998	46.273	0.33058	46.273	0.32173	46.267	0.3011	46.274	0.27202
46.373	0.38999	46.373	0.33061	46.373	0.32175	46.367	0.30112	46.374	0.27204
46.473	0.39002	46.473	0.33063	46.473	0.32177	46.467	0.30114	46.474	0.27206
46.573	0.39009	46.573	0.33066	46.573	0.32179	46.567	0.30117	46.574	0.27208
46.673	0.39015	46.673	0.33069	46.673	0.32181	46.667	0.3012	46.674	0.27211
46.773	0.39018	46.773	0.33072	46.773	0.32183	46.767	0.30123	46.774	0.27213
46.873	0.39024	46.873	0.33075	46.873	0.32185	46.867	0.30125	46.874	0.27215
46.973	0.39034	46.973	0.33079	46.973	0.32187	46.967	0.30128	46.974	0.27218
47.073	0.39039	47.073	0.33083	47.073	0.32189	47.067	0.3013	47.074	0.27221
47.173	0.39042	47.173	0.33087	47.173	0.32191	47.167	0.30133	47.174	0.27223
47.273	0.39045	47.273	0.33091	47.273	0.32193	47.267	0.30135	47.274	0.27226
47.373	0.39046	47.373	0.33094	47.373	0.32195	47.367	0.30138	47.374	0.27229
47.473	0.39046	47.473	0.33098	47.473	0.32197	47.467	0.3014	47.474	0.27233
47.573	0.39049	47.573	0.33102	47.573	0.322	47.567	0.30143	47.574	0.27236
47.673	0.39056	47.673	0.33105	47.673	0.32202	47.667	0.30146	47.674	0.27239
47.773	0.39055	47.773	0.33109	47.773	0.32205	47.767	0.30148	47.774	0.27242
47.873	0.39046	47.873	0.33112	47.873	0.32207	47.867	0.30151	47.874	0.27245
47.973	0.39052	47.973	0.33115	47.973	0.3221	47.967	0.30153	47.974	0.27247
48.073	0.39068	48.073	0.33118	48.073	0.32213	48.067	0.30156	48.074	0.2725
48.173	0.39072	48.173	0.33121	48.173	0.32215	48.167	0.30159	48.174	0.27253
48.273	0.3907	48.273	0.33125	48.273	0.32218	48.267	0.30162	48.274	0.27255
48.373	0.39074	48.373	0.33128	48.373	0.32221	48.367	0.30165	48.374	0.27258
48.473	0.39074	48.473	0.33132	48.473	0.32223	48.467	0.30168	48.474	0.27261
48.573	0.39072	48.573	0.33135	48.573	0.32226	48.567	0.30171	48.574	0.27263
48.673	0.39074	48.673	0.33139	48.673	0.32228	48.667	0.30174	48.674	0.27266
48.773	0.39071	48.773	0.33142	48.773	0.32231	48.767	0.30177	48.774	0.27269
48.873	0.39069	48.873	0.33146	48.873	0.32233	48.867	0.30179	48.874	0.27271
48.973	0.39072	48.973	0.33149	48.973	0.32235	48.967	0.30181	48.974	0.27274
49.073	0.39068	49.073	0.33153	49.073	0.32237	49.067	0.30184	49.074	0.27276
49.173	0.39064	49.173	0.33156	49.173	0.32238	49.167	0.30186	49.174	0.27279
49.273	0.39067	49.273	0.33159	49.273	0.3224	49.267	0.30189	49.274	0.27281
49.373	0.39075	49.373	0.33162	49.373	0.32241	49.367	0.30191	49.374	0.27283
49.473	0.39082	49.473	0.33165	49.473	0.32242	49.467	0.30193	49.474	0.27286
49.573	0.39085	49.573	0.33167	49.573	0.32243	49.567	0.30195	49.574	0.27288
49.673	0.39085	49.673	0.3317	49.673	0.32244	49.667	0.30198	49.674	0.2729
49.773	0.39083	49.773	0.33173	49.773	0.32244	49.767	0.302	49.774	0.27292
49.873	0.39075	49.873	0.33175	49.873	0.32245	49.867	0.30202	49.874	0.27295
49.973	0.39073	49.973	0.33178	49.973	0.32245	49.967	0.30204	49.974	0.27297
50.073	0.39074	50.073	0.3318	50.073	0.32246	50.067	0.30206	50.074	0.27299
50.173	0.39076	50.173	0.33183	50.173	0.32246	50.167	0.30208	50.174	0.27302
50.273	0.39081	50.273	0.33186	50.273	0.32247	50.267	0.3021	50.274	0.27305
50.373	0.39089	50.373	0.33189	50.373	0.32248	50.367	0.30213	50.374	0.27308
50.473	0.39097	50.473	0.33192	50.473	0.32248	50.467	0.30215	50.474	0.27311
50.573	0.39099	50.573	0.33195	50.573	0.32249	50.567	0.30217	50.574	0.27314
50.673	0.39098	50.673	0.33198	50.673	0.32251	50.667	0.3022	50.674	0.27318
50.773	0.39104	50.773	0.33202	50.773	0.32252	50.767	0.30223	50.774	0.27321
50.873	0.39108	50.873	0.33205	50.873	0.32254	50.867	0.30225	50.874	0.27325
50.973	0.39107	50.973	0.33208	50.973	0.32256	50.967	0.30227	50.974	0.27329
51.073	0.3911	51.073	0.33212	51.073	0.32258	51.067	0.3023	51.074	0.27333
51.173	0.39117	51.173	0.33215	51.173	0.3226	51.167	0.30233	51.174	0.27337
51.273	0.39131	51.273	0.33219	51.273	0.32263	51.267	0.30236	51.274	0.27341
51.373	0.39147	51.373	0.33222	51.373	0.32266	51.367	0.30239	51.374	0.27345
51.473	0.39149	51.473	0.33225	51.473	0.32268	51.467	0.30242	51.474	0.27349
51.573	0.39144	51.573	0.33228	51.573	0.32271	51.567	0.30244	51.574	0.27352
51.673	0.39141	51.673	0.33231	51.673	0.32274	51.667	0.30247	51.674	0.27356
51.773	0.3914	51.773	0.33234	51.773	0.32277	51.767	0.30249	51.774	0.2736
51.873	0.39144	51.873	0.33236	51.873	0.3228	51.867	0.30252	51.874	0.27363
51.973	0.39146	51.973	0.33239	51.973	0.32284	51.967	0.30254	51.974	0.27366
52.073	0.39141	52.073	0.33241	52.073	0.32287	52.067	0.30256	52.074	0.27369
52.173	0.39139	52.173	0.33243	52.173	0.3229	52.167	0.30258	52.174	0.27372
52.273	0.39145	52.273	0.33245	52.273	0.32294	52.267	0.3026	52.274	0.27374
52.373	0.39145	52.373	0.33247	52.373	0.32297	52.367	0.30262	52.374	0.27377
52.473	0.39141	52.473	0.3325	52.473	0.32301	52.467	0.30265	52.474	0.27379
52.573	0.39144	52.573	0.33252	52.573	0.32304	52.567	0.30268	52.574	0.27381
52.673	0.3915	52.673	0.33255	52.673	0.32307	52.667	0.3027	52.674	0.27384
52.773	0.39155	52.773	0.33257	52.773	0.3231	52.767	0.30273	52.774	0.27386
52.873	0.39148	52.873	0.3326	52.873	0.32313	52.867	0.30276	52.874	0.27388
52.973	0.39142	52.973	0.33263	52.973	0.32316	52.967	0.30279	52.974	0.27391
53.073	0.39145	53.073	0.33265	53.073	0.32318	53.067	0.30282	53.074	0.27393
53.173	0.39153	53.173	0.33268	53.173	0.3232	53.167	0.30285	53.174	0.27396
53.273	0.39156	53.273	0.33271	53.273	0.32321	53.267	0.30287	53.274	0.27399
53.373	0.39158	53.373	0.33274	53.373	0.32323	53.367	0.30291	53.374	0.27402
53.473	0.39163	53.473	0.33276	53.473	0.32324	53.467	0.30294	53.474	0.27405
53.573	0.39167	53.573	0.33279	53.573	0.32325	53.567	0.30297	53.574	0.27408
53.673	0.39167	53.673	0.33282	53.673	0.32327	53.667	0.30299	53.674	0.27412
53.773	0.39168	53.773	0.33284	53.773	0.32328	53.767	0.30302	53.774	0.27415
53.873	0.39166	53.873	0.33287	53.873	0.3233	53.867	0.30305	53.874	0.27419
53.973	0.39165	53.973	0.33289	53.973	0.32332	53.967	0.30308	53.974	0.27422
54.073	0.39168	54.073	0.33291	54.073	0.32334	54.067	0.30311	54.074	0.27425
54.173	0.39177	54.173	0.33293	54.173	0.32336	54.167	0.30314	54.174	0.27428
54.273	0.3919	54.273	0.33296	54.273	0.32339	54.267	0.30317	54.274	0.27432
54.373	0.39194	54.373	0.33298	54.373	0.32341	54.367	0.3032	54.374	0.27435
54.473	0.3919	54.473	0.333	54.473	0.32344	54.467	0.30323	54.474	0.27438
54.573	0.39191	54.573	0.33302	54.573	0.32347	54.567	0.30326	54.574	0.2744
54.673	0.39191	54.673	0.33304	54.673	0.3235	54.667	0.30329	54.674	0.27443
54.773	0.39186	54.773	0.33306	54.773	0.32352	54.767	0.30331	54.774	0.27446
54.873	0.39178	54.873	0.33308	54.873	0.32355	54.867	0.30333	54.874	0.27449
54.973	0.39176	54.973	0.3331	54.973	0.32358	54.967	0.30336	54.974	0.27452
55.073	0.39189	55.073	0.33312	55.073	0.3236	55.067	0.30338	55.074	0.27454
55.173	0.39184	55.173	0.33315	55.173	0.32363	55.167	0.30341	55.174	0.27457
55.273	0.39171	55.273	0.33317	55.273	0.32366	55.267	0.30343	55.274	0.2746
55.373	0.39179	55.373	0.3332	55.373	0.32368	55.367	0.30345	55.374	0.27462
55.473	0.392	55.473	0.33322	55.473	0.32371	55.467	0.30348	55.474	0.27465
55.573	0.39209	55.573	0.33325	55.573	0.32373	55.567	0.3035	55.574	0.27468
55.673	0.39204	55.673	0.33327	55.673	0.32376	55.667	0.30353	55.674	0.27471
55.773	0.3919	55.773	0.3333	55.773	0.32378	55.767	0.30356	55.774	0.27473
55.873	0.3918	55.873	0.33333	55.873	0.3238	55.867	0.30359	55.874	0.27476
55.973	0.3918	55.973	0.33336	55.973	0.32382	55.967	0.30362	55.974	0.27479
56.073	0.39181	56.073	0.33339	56.073	0.32384	56.067	0.30365	56.074	0.27482
56.173	0.39192	56.173	0.33342	56.173	0.32385	56.167	0.30368	56.174	0.27485
56.273	0.39212	56.273	0.33346	56.273	0.32386	56.267	0.30371	56.274	0.27487
56.373	0.39223	56.373	0.33349	56.373	0.32387	56.367	0.30374	56.374	0.2749
56.473	0.39226	56.473	0.33353	56.473	0.32388	56.467	0.30377	56.474	0.27493
56.573	0.39228	56.573	0.33357	56.573	0.32389	56.567	0.3038	56.574	0.27496
56.673	0.39227	56.673	0.33361	56.673	0.3239	56.667	0.30382	56.674	0.27499
56.773	0.39223	56.773	0.33365	56.773	0.32391	56.767	0.30385	56.774	0.27502
56.873	0.39225	56.873	0.33369	56.873	0.32392	56.867	0.30388	56.874	0.27505
56.973	0.39231	56.973	0.33373	56.973	0.32393	56.967	0.30391	56.974	0.27508
57.073	0.39239	57.073	0.33377	57.073	0.32393	57.067	0.30394	57.074	0.2751
57.173	0.39242	57.173	0.33381	57.173	0.32394	57.167	0.30398	57.174	0.27513
57.273	0.39246	57.273	0.33385	57.273	0.32395	57.267	0.30401	57.274	0.27516
57.373	0.39252	57.373	0.33388	57.373	0.32396	57.367	0.30405	57.374	0.27518
57.473	0.39257	57.473	0.33392	57.473	0.32398	57.467	0.30407	57.474	0.27521
57.573	0.39256	57.573	0.33395	57.573	0.32399	57.567	0.3041	57.574	0.27524
57.673	0.39248	57.673	0.33399	57.673	0.324	57.667	0.30414	57.674	0.27526
57.773	0.39246	57.773	0.33402	57.773	0.32401	57.767	0.30417	57.774	0.27528
57.873	0.39254	57.873	0.33405	57.873	0.32402	57.867	0.3042	57.874	0.2753
57.973	0.3926	57.973	0.33409	57.973	0.32403	57.967	0.30423	57.974	0.27532
58.073	0.3926	58.073	0.33412	58.073	0.32404	58.067	0.30427	58.074	0.27534
58.173	0.39257	58.173	0.33416	58.173	0.32405	58.167	0.3043	58.174	0.27536
58.273	0.39259	58.273	0.33419	58.273	0.32406	58.267	0.30432	58.274	0.27538
58.373	0.39267	58.373	0.33422	58.373	0.32407	58.367	0.30435	58.374	0.27539
58.473	0.39274	58.473	0.33425	58.473	0.32408	58.467	0.30438	58.474	0.27541
58.573	0.39265	58.573	0.33428	58.573	0.32409	58.567	0.3044	58.574	0.27543
58.673	0.39254	58.673	0.33431	58.673	0.32411	58.667	0.30442	58.674	0.27545
58.773	0.39254	58.773	0.33434	58.773	0.32413	58.767	0.30446	58.774	0.27547
58.873	0.39257	58.873	0.33437	58.873	0.32415	58.867	0.30449	58.874	0.27549
58.973	0.39262	58.973	0.3344	58.973	0.32417	58.967	0.30451	58.974	0.27551
59.073	0.3927	59.073	0.33442	59.073	0.3242	59.067	0.30454	59.074	0.27553
59.173	0.39268	59.173	0.33445	59.173	0.32423	59.167	0.30456	59.174	0.27556
59.273	0.39263	59.273	0.33447	59.273	0.32426	59.267	0.30458	59.274	0.27558
59.373	0.39261	59.373	0.3345	59.373	0.3243	59.367	0.30461	59.374	0.27561
59.473	0.39265	59.473	0.33452	59.473	0.32433	59.467	0.30463	59.474	0.27563
59.573	0.39267	59.573	0.33455	59.573	0.32437	59.567	0.30465	59.574	0.27565
59.673	0.3927	59.673	0.33457	59.673	0.3244	59.667	0.30468	59.674	0.27568
59.773	0.39276	59.773	0.3346	59.773	0.32444	59.767	0.3047	59.774	0.2757
59.873	0.3928	59.873	0.33462	59.873	0.32447	59.867	0.30472	59.874	0.27573
59.973	0.3928	59.973	0.33465	59.973	0.32451	59.967	0.30474	59.974	0.27575
60.073	0.39282	60.073	0.33467	60.073	0.32454	60.067	0.30476	60.074	0.27578
60.173	0.39286	60.173	0.3347	60.173	0.32456	60.167	0.30478	60.174	0.2758
60.273	0.39284	60.273	0.33472	60.273	0.32459	60.267	0.3048	60.274	0.27583
60.373	0.3928	60.373	0.33474	60.373	0.32461	60.367	0.30483	60.374	0.27586
60.473	0.39279	60.473	0.33477	60.473	0.32463	60.467	0.30485	60.474	0.27589
60.573	0.39282	60.573	0.33479	60.573	0.32465	60.567	0.30487	60.574	0.27592
60.673	0.39287	60.673	0.3348	60.673	0.32467	60.667	0.30489	60.674	0.27595
60.773	0.39292	60.773	0.33482	60.773	0.32468	60.767	0.3049	60.774	0.27598
60.873	0.39293	60.873	0.33484	60.873	0.32469	60.867	0.30491	60.874	0.27602
60.973	0.39291	60.973	0.33486	60.973	0.3247	60.967	0.30493	60.974	0.27605
61.073	0.39294	61.073	0.33487	61.073	0.32471	61.067	0.30494	61.074	0.27608
61.173	0.39295	61.173	0.33489	61.173	0.32472	61.167	0.30496	61.174	0.27611
61.273	0.39297	61.273	0.3349	61.273	0.32472	61.267	0.30498	61.274	0.27615
61.373	0.39299	61.373	0.33492	61.373	0.32473	61.367	0.305	61.374	0.27618
61.473	0.39293	61.473	0.33494	61.473	0.32473	61.467	0.30502	61.474	0.27621
61.573	0.39295	61.573	0.33496	61.573	0.32474	61.567	0.30504	61.574	0.27624
61.673	0.39305	61.673	0.33498	61.673	0.32474	61.667	0.30506	61.674	0.27628
61.773	0.39311	61.773	0.335	61.773	0.32475	61.767	0.30508	61.774	0.27631
61.873	0.39306	61.873	0.33502	61.873	0.32475	61.867	0.30509	61.874	0.27634
61.973	0.39299	61.973	0.33505	61.973	0.32476	61.967	0.30511	61.974	0.27637
62.073	0.39298	62.073	0.33507	62.073	0.32476	62.067	0.30513	62.074	0.2764
62.173	0.393	62.173	0.3351	62.173	0.32477	62.167	0.30514	62.174	0.27643
62.273	0.39295	62.273	0.33513	62.273	0.32477	62.267	0.30516	62.274	0.27646
62.373	0.39283	62.373	0.33516	62.373	0.32477	62.367	0.30518	62.374	0.27648
62.473	0.39274	62.473	0.33519	62.473	0.32477	62.467	0.3052	62.474	0.27651
62.573	0.39264	62.573	0.33521	62.573	0.32478	62.567	0.30523	62.574	0.27654
62.673	0.39256	62.673	0.33524	62.673	0.32478	62.667	0.30525	62.674	0.27656
62.773	0.3926	62.773	0.33526	62.773	0.32478	62.767	0.30528	62.774	0.27659
62.873	0.39268	62.873	0.33528	62.873	0.32479	62.867	0.3053	62.874	0.27661
62.973	0.39274	62.973	0.33529	62.973	0.3248	62.967	0.30532	62.974	0.27663
63.073	0.39279	63.073	0.33531	63.073	0.32481	63.067	0.30535	63.074	0.27665
63.173	0.3928	63.173	0.33532	63.173	0.32483	63.167	0.30537	63.174	0.27667
63.273	0.39285	63.273	0.33533	63.273	0.32485	63.267	0.30539	63.274	0.27669
63.373	0.39292	63.373	0.33534	63.373	0.32487	63.367	0.30541	63.374	0.2767
63.473	0.39296	63.473	0.33534	63.473	0.32489	63.467	0.30543	63.474	0.27672
63.573	0.39304	63.573	0.33535	63.573	0.32491	63.567	0.30545	63.574	0.27674
63.673	0.3931	63.673	0.33536	63.673	0.32493	63.667	0.30547	63.674	0.27676
63.773	0.39302	63.773	0.33537	63.773	0.32496	63.767	0.30549	63.774	0.27678
63.873	0.39295	63.873	0.33538	63.873	0.32498	63.867	0.30551	63.874	0.2768
63.973	0.39299	63.973	0.33539	63.973	0.325	63.967	0.30554	63.974	0.27683
64.073	0.39302	64.073	0.3354	64.073	0.32502	64.067	0.30556	64.074	0.27685
64.173	0.39295	64.173	0.33542	64.173	0.32504	64.167	0.30558	64.174	0.27688
64.273	0.39286	64.273	0.33543	64.273	0.32507	64.267	0.3056	64.274	0.27691
64.373	0.3929	64.373	0.33545	64.373	0.32509	64.367	0.30562	64.374	0.27694
64.473	0.39305	64.473	0.33547	64.473	0.32512	64.467	0.30565	64.474	0.27697
64.573	0.39319	64.573	0.33549	64.573	0.32515	64.567	0.30567	64.574	0.27699
64.673	0.39328	64.673	0.33551	64.673	0.32518	64.667	0.3057	64.674	0.27702
64.773	0.39325	64.773	0.33553	64.773	0.32521	64.767	0.30573	64.774	0.27705
64.873	0.39317	64.873	0.33555	64.873	0.32525	64.867	0.30575	64.874	0.27708
64.973	0.39314	64.973	0.33557	64.973	0.32529	64.967	0.30577	64.974	0.27711
65.073	0.39321	65.073	0.3356	65.073	0.32533	65.067	0.30579	65.074	0.27714
65.173	0.39332	65.173	0.33562	65.173	0.32537	65.167	0.30581	65.174	0.27717
65.273	0.39335	65.273	0.33564	65.273	0.32541	65.267	0.30583	65.274	0.2772
65.373	0.39337	65.373	0.33567	65.373	0.32545	65.367	0.30584	65.374	0.27723
65.473	0.39339	65.473	0.33569	65.473	0.32548	65.467	0.30586	65.474	0.27726
65.573	0.39342	65.573	0.33571	65.573	0.32552	65.567	0.30588	65.574	0.27729
65.673	0.39345	65.673	0.33573	65.673	0.32554	65.667	0.3059	65.674	0.27733
65.773	0.39343	65.773	0.33575	65.773	0.32557	65.767	0.30592	65.774	0.27736
65.873	0.39336	65.873	0.33577	65.873	0.32559	65.867	0.30594	65.874	0.2774
65.973	0.39334	65.973	0.33579	65.973	0.3256	65.967	0.30597	65.974	0.27744
66.073	0.39332	66.073	0.33581	66.073	0.32562	66.067	0.30599	66.074	0.27748
66.173	0.39329	66.173	0.33583	66.173	0.32563	66.167	0.30601	66.174	0.27752
66.273	0.39325	66.273	0.33585	66.273	0.32564	66.267	0.30604	66.274	0.27755
66.373	0.39319	66.373	0.33587	66.373	0.32565	66.367	0.30606	66.374	0.27759
66.473	0.39322	66.473	0.33589	66.473	0.32566	66.467	0.30609	66.474	0.27763
66.573	0.39331	66.573	0.33591	66.573	0.32568	66.567	0.30611	66.574	0.27766
66.673	0.39336	66.673	0.33594	66.673	0.3257	66.667	0.30614	66.674	0.27769
66.773	0.3934	66.773	0.33596	66.773	0.32572	66.767	0.30616	66.774	0.27773
66.873	0.39348	66.873	0.33599	66.873	0.32574	66.867	0.30619	66.874	0.27776
66.973	0.39351	66.973	0.33601	66.973	0.32577	66.967	0.30621	66.974	0.27778
67.073	0.39349	67.073	0.33603	67.073	0.32579	67.067	0.30624	67.074	0.27781
67.173	0.39349	67.173	0.33606	67.173	0.32582	67.167	0.30627	67.174	0.27784
67.273	0.39349	67.273	0.33608	67.273	0.32585	67.267	0.3063	67.274	0.27787
67.373	0.39353	67.373	0.33611	67.373	0.32587	67.367	0.30633	67.374	0.2779
67.473	0.39356	67.473	0.33613	67.473	0.3259	67.467	0.30636	67.474	0.27792
67.573	0.3936	67.573	0.33615	67.573	0.32592	67.567	0.30639	67.574	0.27795
67.673	0.39362	67.673	0.33618	67.673	0.32594	67.667	0.30641	67.674	0.27798
67.773	0.39359	67.773	0.3362	67.773	0.32595	67.767	0.30644	67.774	0.27801
67.873	0.39358	67.873	0.33622	67.873	0.32597	67.867	0.30646	67.874	0.27803
67.973	0.39363	67.973	0.33624	67.973	0.32598	67.967	0.30648	67.974	0.27806
68.073	0.39365	68.073	0.33626	68.073	0.32598	68.067	0.30651	68.074	0.27809
68.173	0.39363	68.173	0.33628	68.173	0.32599	68.167	0.30653	68.174	0.27811
68.273	0.39359	68.273	0.33629	68.273	0.32599	68.267	0.30656	68.274	0.27813
68.373	0.3936	68.373	0.33631	68.373	0.32599	68.367	0.30658	68.374	0.27815
68.473	0.39366	68.473	0.33632	68.473	0.32599	68.467	0.3066	68.474	0.27817
68.573	0.39367	68.573	0.33633	68.573	0.326	68.567	0.30662	68.574	0.27819
68.673	0.39364	68.673	0.33634	68.673	0.326	68.667	0.30665	68.674	0.27821
68.773	0.39362	68.773	0.33636	68.773	0.326	68.767	0.30667	68.774	0.27824
68.873	0.39364	68.873	0.33637	68.873	0.32601	68.867	0.3067	68.874	0.27826
68.973	0.39368	68.973	0.33638	68.973	0.32602	68.967	0.30672	68.974	0.27828
69.073	0.3937	69.073	0.3364	69.073	0.32603	69.067	0.30675	69.074	0.2783
69.173	0.39363	69.173	0.33641	69.173	0.32604	69.167	0.30678	69.174	0.27832
69.273	0.39354	69.273	0.33643	69.273	0.32606	69.267	0.3068	69.274	0.27835
69.373	0.3935	69.373	0.33645	69.373	0.32607	69.367	0.30683	69.374	0.27837
69.473	0.39346	69.473	0.33648	69.473	0.32609	69.467	0.30686	69.474	0.2784
69.573	0.39348	69.573	0.33651	69.573	0.32611	69.567	0.30688	69.574	0.27843
69.673	0.39347	69.673	0.33654	69.673	0.32613	69.667	0.30691	69.674	0.27845
69.773	0.39336	69.773	0.33657	69.773	0.32616	69.767	0.30693	69.774	0.27848
69.873	0.39326	69.873	0.3366	69.873	0.32618	69.867	0.30696	69.874	0.27851
69.973	0.39327	69.973	0.33664	69.973	0.3262	69.967	0.307	69.974	0.27854
70.073	0.39338	70.073	0.33668	70.073	0.32622	70.067	0.30703	70.074	0.27857
70.173	0.39355	70.173	0.33671	70.173	0.32624	70.167	0.30706	70.174	0.2786
70.273	0.39362	70.273	0.33675	70.273	0.32626	70.267	0.30709	70.274	0.27862
70.373	0.39362	70.373	0.33679	70.373	0.32629	70.367	0.30711	70.374	0.27865
70.473	0.39364	70.473	0.33682	70.473	0.32631	70.467	0.30714	70.474	0.27868
70.573	0.39367	70.573	0.33686	70.573	0.32633	70.567	0.30717	70.574	0.2787
70.673	0.3937	70.673	0.33689	70.673	0.32636	70.667	0.3072	70.674	0.27873
70.773	0.39363	70.773	0.33692	70.773	0.32638	70.767	0.30723	70.774	0.27875
70.873	0.39359	70.873	0.33695	70.873	0.32641	70.867	0.30726	70.874	0.27877
70.973	0.39366	70.973	0.33698	70.973	0.32644	70.967	0.30728	70.974	0.2788
71.073	0.39375	71.073	0.33701	71.073	0.32647	71.067	0.30731	71.074	0.27882
71.173	0.39382	71.173	0.33703	71.173	0.3265	71.167	0.30733	71.174	0.27884
71.273	0.39382	71.273	0.33706	71.273	0.32652	71.267	0.30736	71.274	0.27886
71.373	0.3938	71.373	0.33709	71.373	0.32655	71.367	0.30738	71.374	0.27889
71.473	0.39382	71.473	0.33711	71.473	0.32658	71.467	0.3074	71.474	0.27891
71.573	0.39381	71.573	0.33714	71.573	0.32661	71.567	0.30743	71.574	0.27893
71.673	0.39377	71.673	0.33716	71.673	0.32663	71.667	0.30746	71.674	0.27896
71.773	0.3937	71.773	0.33719	71.773	0.32666	71.767	0.30748	71.774	0.27898
71.873	0.39363	71.873	0.33722	71.873	0.32668	71.867	0.30752	71.874	0.279
71.973	0.39369	71.973	0.33724	71.973	0.3267	71.967	0.30756	71.974	0.27903
72.073	0.39385	72.073	0.33727	72.073	0.32672	72.067	0.30759	72.074	0.27905
72.173	0.39391	72.173	0.33729	72.173	0.32674	72.167	0.30762	72.174	0.27907
72.273	0.3938	72.273	0.33731	72.273	0.32675	72.267	0.30766	72.274	0.2791
72.373	0.39364	72.373	0.33733	72.373	0.32676	72.367	0.30769	72.374	0.27912
72.473	0.39351	72.473	0.33734	72.473	0.32677	72.467	0.30773	72.474	0.27914
72.573	0.39341	72.573	0.33736	72.573	0.32677	72.567	0.30776	72.574	0.27916
72.673	0.39341	72.673	0.33737	72.673	0.32677	72.667	0.30779	72.674	0.27919
72.773	0.39339	72.773	0.33739	72.773	0.32677	72.767	0.30781	72.774	0.27921
72.873	0.39336	72.873	0.3374	72.873	0.32677	72.867	0.30784	72.874	0.27924
72.973	0.39345	72.973	0.33742	72.973	0.32677	72.967	0.30787	72.974	0.27927
73.073	0.3936	73.073	0.33744	73.073	0.32676	73.067	0.3079	73.074	0.2793
73.173	0.39362	73.173	0.33746	73.173	0.32676	73.167	0.30793	73.174	0.27933
73.273	0.39358	73.273	0.33748	73.273	0.32676	73.267	0.30796	73.274	0.27936
73.373	0.39356	73.373	0.33751	73.373	0.32676	73.367	0.30799	73.374	0.27939
73.473	0.39356	73.473	0.33754	73.473	0.32676	73.467	0.30802	73.474	0.27943
73.573	0.39362	73.573	0.33756	73.573	0.32676	73.567	0.30805	73.574	0.27946
73.673	0.39367	73.673	0.33759	73.673	0.32677	73.667	0.30808	73.674	0.27949
73.773	0.39374	73.773	0.33762	73.773	0.32679	73.767	0.30811	73.774	0.27952
73.873	0.39379	73.873	0.33765	73.873	0.3268	73.867	0.30813	73.874	0.27956
73.973	0.39376	73.973	0.33768	73.973	0.32683	73.967	0.30814	73.974	0.27959
74.073	0.39372	74.073	0.33771	74.073	0.32685	74.067	0.30816	74.074	0.27962
74.173	0.39377	74.173	0.33774	74.173	0.32688	74.167	0.30818	74.174	0.27965
74.273	0.39388	74.273	0.33777	74.273	0.32691	74.267	0.30821	74.274	0.27967
74.373	0.3939	74.373	0.3378	74.373	0.32694	74.367	0.30823	74.374	0.2797
74.473	0.39386	74.473	0.33782	74.473	0.32698	74.467	0.30825	74.474	0.27972
74.573	0.39382	74.573	0.33785	74.573	0.32701	74.567	0.30827	74.574	0.27975
74.673	0.3938	74.673	0.33787	74.673	0.32704	74.667	0.30829	74.674	0.27977
74.773	0.39381	74.773	0.3379	74.773	0.32707	74.767	0.30831	74.774	0.2798
74.873	0.39386	74.873	0.33792	74.873	0.32709	74.867	0.30833	74.874	0.27982
74.973	0.39394	74.973	0.33794	74.973	0.32711	74.967	0.30835	74.974	0.27985
75.073	0.39394	75.073	0.33796	75.073	0.32713	75.067	0.30837	75.074	0.27987
75.173	0.39389	75.173	0.33798	75.173	0.32715	75.167	0.3084	75.174	0.2799
75.273	0.39382	75.273	0.338	75.273	0.32716	75.267	0.30843	75.274	0.27992
75.373	0.39378	75.373	0.33802	75.373	0.32717	75.367	0.30846	75.374	0.27995
75.473	0.39381	75.473	0.33804	75.473	0.32718	75.467	0.30848	75.474	0.27998
75.573	0.39381	75.573	0.33806	75.573	0.32719	75.567	0.30851	75.574	0.28001
75.673	0.39382	75.673	0.33808	75.673	0.3272	75.667	0.30853	75.674	0.28003
75.773	0.39389	75.773	0.3381	75.773	0.32721	75.767	0.30856	75.774	0.28006
75.873	0.39403	75.873	0.33812	75.873	0.32722	75.867	0.30858	75.874	0.28009
75.973	0.39405	75.973	0.33814	75.973	0.32723	75.967	0.3086	75.974	0.28012
76.073	0.39392	76.073	0.33815	76.073	0.32724	76.067	0.30862	76.074	0.28015
76.173	0.39387	76.173	0.33817	76.173	0.32725	76.167	0.30865	76.174	0.28018
76.273	0.39394	76.273	0.33818	76.273	0.32727	76.267	0.30867	76.274	0.28021
76.373	0.39399	76.373	0.3382	76.373	0.32729	76.367	0.30869	76.374	0.28023
76.473	0.394	76.473	0.33821	76.473	0.3273	76.467	0.30871	76.474	0.28026
76.573	0.39399	76.573	0.33823	76.573	0.32732	76.567	0.30874	76.574	0.28029
76.673	0.39397	76.673	0.33825	76.673	0.32734	76.667	0.30876	76.674	0.28032
76.773	0.39391	76.773	0.33827	76.773	0.32736	76.767	0.30879	76.774	0.28034
76.873	0.39382	76.873	0.33829	76.873	0.32738	76.867	0.30882	76.874	0.28037
76.973	0.39382	76.973	0.33831	76.973	0.3274	76.967	0.30885	76.974	0.2804
77.073	0.39388	77.073	0.33833	77.073	0.32742	77.067	0.30888	77.074	0.28043
77.173	0.39394	77.173	0.33836	77.173	0.32744	77.167	0.3089	77.174	0.28046
77.273	0.39396	77.273	0.33839	77.273	0.32747	77.267	0.30893	77.274	0.28049
77.373	0.39404	77.373	0.33842	77.373	0.32749	77.367	0.30896	77.374	0.28053
77.473	0.39414	77.473	0.33845	77.473	0.32751	77.467	0.30899	77.474	0.28056
77.573	0.3942	77.573	0.33848	77.573	0.32754	77.567	0.30902	77.574	0.2806
77.673	0.39418	77.673	0.33851	77.673	0.32757	77.667	0.30905	77.674	0.28064
77.773	0.39407	77.773	0.33854	77.773	0.32759	77.767	0.30908	77.774	0.28067
77.873	0.39401	77.873	0.33857	77.873	0.32762	77.867	0.30911	77.874	0.28071
77.973	0.39406	77.973	0.3386	77.973	0.32765	77.967	0.30914	77.974	0.28075
78.073	0.39416	78.073	0.33863	78.073	0.32768	78.067	0.30918	78.074	0.28078
78.173	0.39422	78.173	0.33866	78.173	0.32771	78.167	0.3092	78.174	0.28081
78.273	0.39425	78.273	0.33869	78.273	0.32774	78.267	0.30923	78.274	0.28085
78.373	0.39431	78.373	0.33872	78.373	0.32777	78.367	0.30925	78.374	0.28088
78.473	0.39435	78.473	0.33874	78.473	0.32779	78.467	0.30928	78.474	0.28091
78.573	0.3943	78.573	0.33877	78.573	0.32782	78.567	0.30931	78.574	0.28094
78.673	0.3943	78.673	0.33879	78.673	0.32784	78.667	0.30934	78.674	0.28097
78.773	0.39432	78.773	0.33881	78.773	0.32787	78.767	0.30936	78.774	0.281
78.873	0.39424	78.873	0.33882	78.873	0.32789	78.867	0.3094	78.874	0.28103
78.973	0.3942	78.973	0.33884	78.973	0.32792	78.967	0.30942	78.974	0.28105
79.073	0.39421	79.073	0.33885	79.073	0.32794	79.067	0.30945	79.074	0.28108
79.173	0.39424	79.173	0.33886	79.173	0.32796	79.167	0.30947	79.174	0.28111
79.273	0.39429	79.273	0.33886	79.273	0.32798	79.267	0.3095	79.274	0.28114
79.373	0.39433	79.373	0.33886	79.373	0.32799	79.367	0.30952	79.374	0.28116
79.473	0.39433	79.473	0.33886	79.473	0.32801	79.467	0.30955	79.474	0.28119
79.573	0.39427	79.573	0.33885	79.573	0.32803	79.567	0.30957	79.574	0.28121
79.673	0.39417	79.673	0.33885	79.673	0.32804	79.667	0.3096	79.674	0.28124
79.773	0.39409	79.773	0.33884	79.773	0.32806	79.767	0.30963	79.774	0.28126
79.873	0.39406	79.873	0.33884	79.873	0.32807	79.867	0.30966	79.874	0.28129
79.973	0.39406	79.973	0.33883	79.973	0.32809	79.967	0.30969	79.974	0.28131
80.073	0.39411	80.073	0.33883	80.073	0.3281	80.067	0.30971	80.074	0.28133
80.173	0.39416	80.173	0.33884	80.173	0.32811	80.167	0.30974	80.174	0.28136
[truncated: 154 more rows]

## Sheet: Fig. 2b
	PUFT2		PUFT2-10%IL		PUFT2-20%IL		PUFT2-30%IL		PUFT2-40%IL		PUFT2-50%IL
2θ(degree)	Intensity(a.u.)	2θ(degree)	Intensity(a.u.)	2θ(degree)	Intensity(a.u.)	2θ(degree)	Intensity(a.u.)	2θ(degree)	Intensity(a.u.)	2θ(degree)	Intensity(a.u.)
5	1049	5	1465	5	1418	5	1190	5	1111	5	1103
5.02452	992	5.02452	1405	5.02452	1479	5.02452	1155	5.02452	1149	5.02452	1092
5.04904	988	5.04904	1369	5.04904	1375	5.04904	1138	5.04904	1184	5.04904	1060
5.07357	949	5.07357	1407	5.07357	1403	5.07357	1096	5.07357	1167	5.07357	1052
5.09809	1027	5.09809	1293	5.09809	1277	5.09809	1132	5.09809	1213	5.09809	953
5.12261	978	5.12261	1251	5.12261	1416	5.12261	1142	5.12261	1180	5.12261	1026
5.14713	966	5.14713	1338	5.14713	1315	5.14713	1047	5.14713	1180	5.14713	1016
5.17166	941	5.17166	1367	5.17166	1347	5.17166	1101	5.17166	1173	5.17166	988
5.19618	979	5.19618	1310	5.19618	1326	5.19618	1089	5.19618	1166	5.19618	980
5.2207	991	5.2207	1305	5.2207	1390	5.2207	977	5.2207	1212	5.2207	956
5.24522	912	5.24522	1404	5.24522	1322	5.24522	1022	5.24522	1144	5.24522	960
5.26974	923	5.26974	1342	5.26974	1303	5.26974	1072	5.26974	1118	5.26974	949
5.29427	967	5.29427	1319	5.29427	1351	5.29427	1056	5.29427	1125	5.29427	986
5.31879	913	5.31879	1234	5.31879	1323	5.31879	1085	5.31879	1140	5.31879	1000
5.34331	929	5.34331	1306	5.34331	1343	5.34331	1001	5.34331	1115	5.34331	979
5.36783	941	5.36783	1305	5.36783	1243	5.36783	1070	5.36783	1103	5.36783	955
5.39235	872	5.39235	1296	5.39235	1250	5.39235	1008	5.39235	1125	5.39235	980
5.41688	907	5.41688	1285	5.41688	1313	5.41688	1069	5.41688	1111	5.41688	964
5.4414	893	5.4414	1209	5.4414	1343	5.4414	988	5.4414	1111	5.4414	912
5.46592	895	5.46592	1331	5.46592	1221	5.46592	1036	5.46592	1130	5.46592	907
5.49044	877	5.49044	1256	5.49044	1305	5.49044	994	5.49044	1164	5.49044	923
5.51496	889	5.51496	1332	5.51496	1276	5.51496	1032	5.51496	1082	5.51496	944
5.53949	850	5.53949	1296	5.53949	1296	5.53949	1054	5.53949	1147	5.53949	947
5.56401	900	5.56401	1270	5.56401	1251	5.56401	1059	5.56401	1043	5.56401	977
5.58853	904	5.58853	1189	5.58853	1308	5.58853	998	5.58853	1142	5.58853	979
5.61305	910	5.61305	1276	5.61305	1253	5.61305	1014	5.61305	1023	5.61305	917
5.63757	855	5.63757	1289	5.63757	1284	5.63757	1018	5.63757	1149	5.63757	966
5.6621	798	5.6621	1287	5.6621	1255	5.6621	1060	5.6621	1157	5.6621	935
5.68662	830	5.68662	1232	5.68662	1240	5.68662	1032	5.68662	1142	5.68662	958
5.71114	826	5.71114	1277	5.71114	1297	5.71114	987	5.71114	1100	5.71114	917
5.73566	825	5.73566	1294	5.73566	1251	5.73566	1027	5.73566	1118	5.73566	960
5.76019	806	5.76019	1194	5.76019	1278	5.76019	987	5.76019	1083	5.76019	904
5.78471	839	5.78471	1224	5.78471	1266	5.78471	1004	5.78471	1133	5.78471	886
5.80923	794	5.80923	1240	5.80923	1241	5.80923	1035	5.80923	1147	5.80923	938
5.83375	847	5.83375	1263	5.83375	1225	5.83375	988	5.83375	1151	5.83375	892
5.85827	883	5.85827	1186	5.85827	1214	5.85827	1015	5.85827	1043	5.85827	888
5.8828	806	5.8828	1267	5.8828	1243	5.8828	957	5.8828	1162	5.8828	889
5.90732	816	5.90732	1241	5.90732	1257	5.90732	1027	5.90732	1105	5.90732	901
5.93184	809	5.93184	1229	5.93184	1255	5.93184	991	5.93184	1100	5.93184	922
5.95636	862	5.95636	1256	5.95636	1261	5.95636	944	5.95636	1117	5.95636	889
5.98088	793	5.98088	1247	5.98088	1256	5.98088	945	5.98088	1072	5.98088	883
6.00541	857	6.00541	1192	6.00541	1241	6.00541	1004	6.00541	1125	6.00541	878
6.02993	838	6.02993	1198	6.02993	1187	6.02993	920	6.02993	1168	6.02993	827
6.05445	832	6.05445	1238	6.05445	1210	6.05445	1007	6.05445	1090	6.05445	918
6.07897	784	6.07897	1178	6.07897	1247	6.07897	965	6.07897	1134	6.07897	873
6.10349	784	6.10349	1241	6.10349	1242	6.10349	940	6.10349	1118	6.10349	878
6.12802	746	6.12802	1251	6.12802	1236	6.12802	953	6.12802	1095	6.12802	902
6.15254	750	6.15254	1213	6.15254	1243	6.15254	975	6.15254	1079	6.15254	905
6.17706	745	6.17706	1161	6.17706	1225	6.17706	978	6.17706	1107	6.17706	832
6.20158	763	6.20158	1209	6.20158	1244	6.20158	953	6.20158	1119	6.20158	901
6.2261	733	6.2261	1212	6.2261	1174	6.2261	912	6.2261	1126	6.2261	846
6.25063	694	6.25063	1166	6.25063	1197	6.25063	955	6.25063	1152	6.25063	856
6.27515	742	6.27515	1191	6.27515	1227	6.27515	923	6.27515	1137	6.27515	869
6.29967	808	6.29967	1220	6.29967	1252	6.29967	897	6.29967	1146	6.29967	862
6.32419	737	6.32419	1235	6.32419	1219	6.32419	1011	6.32419	1078	6.32419	827
6.34872	751	6.34872	1211	6.34872	1195	6.34872	956	6.34872	1140	6.34872	820
6.37324	761	6.37324	1178	6.37324	1212	6.37324	954	6.37324	1071	6.37324	886
6.39776	721	6.39776	1135	6.39776	1223	6.39776	965	6.39776	1090	6.39776	902
6.42228	753	6.42228	1174	6.42228	1191	6.42228	1019	6.42228	1118	6.42228	883
6.4468	812	6.4468	1295	6.4468	1173	6.4468	957	6.4468	1102	6.4468	910
6.47133	710	6.47133	1182	6.47133	1229	6.47133	940	6.47133	1031	6.47133	843
6.49585	723	6.49585	1233	6.49585	1200	6.49585	1013	6.49585	1131	6.49585	790
6.52037	717	6.52037	1217	6.52037	1217	6.52037	1009	6.52037	1196	6.52037	807
6.54489	745	6.54489	1212	6.54489	1305	6.54489	970	6.54489	1159	6.54489	847
6.56941	723	6.56941	1192	6.56941	1184	6.56941	941	6.56941	1127	6.56941	864
6.59394	721	6.59394	1172	6.59394	1189	6.59394	937	6.59394	1116	6.59394	848
6.61846	758	6.61846	1112	6.61846	1220	6.61846	964	6.61846	1118	6.61846	917
6.64298	744	6.64298	1214	6.64298	1242	6.64298	1005	6.64298	1142	6.64298	851
6.6675	683	6.6675	1192	6.6675	1206	6.6675	922	6.6675	1125	6.6675	831
6.69202	743	6.69202	1158	6.69202	1144	6.69202	940	6.69202	1074	6.69202	807
6.71655	720	6.71655	1148	6.71655	1181	6.71655	972	6.71655	1144	6.71655	809
6.74107	719	6.74107	1145	6.74107	1260	6.74107	937	6.74107	1111	6.74107	859
6.76559	680	6.76559	1132	6.76559	1140	6.76559	961	6.76559	1092	6.76559	823
6.79011	742	6.79011	1119	6.79011	1173	6.79011	930	6.79011	1150	6.79011	787
6.81463	712	6.81463	1141	6.81463	1215	6.81463	968	6.81463	1145	6.81463	837
6.83916	725	6.83916	1220	6.83916	1246	6.83916	980	6.83916	1131	6.83916	799
6.86368	708	6.86368	1143	6.86368	1210	6.86368	935	6.86368	1093	6.86368	880
6.8882	682	6.8882	1146	6.8882	1226	6.8882	915	6.8882	1087	6.8882	793
6.91272	670	6.91272	1163	6.91272	1163	6.91272	968	6.91272	1126	6.91272	889
6.93725	678	6.93725	1125	6.93725	1195	6.93725	901	6.93725	1086	6.93725	813
6.96177	636	6.96177	1147	6.96177	1211	6.96177	948	6.96177	1112	6.96177	852
6.98629	675	6.98629	1183	6.98629	1272	6.98629	897	6.98629	1106	6.98629	832
7.01081	669	7.01081	1210	7.01081	1209	7.01081	956	7.01081	1113	7.01081	776
7.03533	737	7.03533	1160	7.03533	1214	7.03533	898	7.03533	1192	7.03533	849
7.05986	695	7.05986	1171	7.05986	1205	7.05986	944	7.05986	1063	7.05986	840
7.08438	724	7.08438	1205	7.08438	1201	7.08438	916	7.08438	1084	7.08438	808
7.1089	659	7.1089	1211	7.1089	1235	7.1089	949	7.1089	1157	7.1089	847
7.13342	700	7.13342	1124	7.13342	1170	7.13342	903	7.13342	1088	7.13342	839
7.15794	660	7.15794	1157	7.15794	1176	7.15794	963	7.15794	1130	7.15794	799
7.18247	671	7.18247	1165	7.18247	1205	7.18247	925	7.18247	1111	7.18247	819
7.20699	688	7.20699	1153	7.20699	1270	7.20699	884	7.20699	1068	7.20699	806
7.23151	687	7.23151	1187	7.23151	1209	7.23151	894	7.23151	1077	7.23151	823
7.25603	682	7.25603	1111	7.25603	1244	7.25603	952	7.25603	1096	7.25603	784
7.28055	713	7.28055	1095	7.28055	1213	7.28055	883	7.28055	1067	7.28055	880
7.30508	665	7.30508	1159	7.30508	1248	7.30508	1009	7.30508	1147	7.30508	838
7.3296	666	7.3296	1107	7.3296	1190	7.3296	909	7.3296	1151	7.3296	802
7.35412	692	7.35412	1137	7.35412	1212	7.35412	897	7.35412	1180	7.35412	863
7.37864	684	7.37864	1170	7.37864	1182	7.37864	965	7.37864	1078	7.37864	829
7.40316	690	7.40316	1126	7.40316	1148	7.40316	887	7.40316	1094	7.40316	777
7.42769	701	7.42769	1187	7.42769	1192	7.42769	1000	7.42769	1136	7.42769	791
7.45221	655	7.45221	1154	7.45221	1194	7.45221	918	7.45221	1068	7.45221	829
7.47673	696	7.47673	1136	7.47673	1213	7.47673	1010	7.47673	1120	7.47673	842
7.50125	638	7.50125	1160	7.50125	1166	7.50125	915	7.50125	1130	7.50125	805
7.52578	692	7.52578	1164	7.52578	1188	7.52578	966	7.52578	1140	7.52578	781
7.5503	699	7.5503	1138	7.5503	1230	7.5503	958	7.5503	1117	7.5503	815
7.57482	627	7.57482	1195	7.57482	1200	7.57482	869	7.57482	1129	7.57482	813
7.59934	684	7.59934	1205	7.59934	1174	7.59934	930	7.59934	1101	7.59934	803
7.62386	604	7.62386	1126	7.62386	1237	7.62386	933	7.62386	1141	7.62386	797
7.64839	678	7.64839	1165	7.64839	1206	7.64839	904	7.64839	1059	7.64839	869
7.67291	642	7.67291	1160	7.67291	1160	7.67291	904	7.67291	1136	7.67291	863
7.69743	640	7.69743	1131	7.69743	1228	7.69743	946	7.69743	1166	7.69743	843
7.72195	637	7.72195	1204	7.72195	1178	7.72195	924	7.72195	1145	7.72195	866
7.74647	667	7.74647	1123	7.74647	1218	7.74647	928	7.74647	1120	7.74647	802
7.771	662	7.771	1124	7.771	1236	7.771	987	7.771	1158	7.771	886
7.79552	661	7.79552	1162	7.79552	1254	7.79552	1011	7.79552	1140	7.79552	847
7.82004	700	7.82004	1195	7.82004	1234	7.82004	965	7.82004	1136	7.82004	880
7.84456	633	7.84456	1199	7.84456	1245	7.84456	922	7.84456	1144	7.84456	800
7.86908	658	7.86908	1174	7.86908	1273	7.86908	927	7.86908	1191	7.86908	851
7.89361	631	7.89361	1184	7.89361	1194	7.89361	995	7.89361	1155	7.89361	846
7.91813	693	7.91813	1221	7.91813	1298	7.91813	965	7.91813	1155	7.91813	879
7.94265	662	7.94265	1123	7.94265	1213	7.94265	927	7.94265	1111	7.94265	859
7.96717	632	7.96717	1200	7.96717	1268	7.96717	989	7.96717	1179	7.96717	868
7.99169	676	7.99169	1187	7.99169	1271	7.99169	928	7.99169	1149	7.99169	807
8.01622	642	8.01622	1212	8.01622	1237	8.01622	949	8.01622	1135	8.01622	839
8.04074	627	8.04074	1227	8.04074	1222	8.04074	982	8.04074	1185	8.04074	817
8.06526	649	8.06526	1230	8.06526	1294	8.06526	952	8.06526	1143	8.06526	903
8.08978	650	8.08978	1210	8.08978	1276	8.08978	951	8.08978	1225	8.08978	862
8.11431	627	8.11431	1219	8.11431	1301	8.11431	952	8.11431	1163	8.11431	851
8.13883	606	8.13883	1154	8.13883	1269	8.13883	965	8.13883	1184	8.13883	827
8.16335	659	8.16335	1183	8.16335	1274	8.16335	954	8.16335	1135	8.16335	819
8.18787	617	8.18787	1203	8.18787	1313	8.18787	971	8.18787	1199	8.18787	843
8.21239	679	8.21239	1182	8.21239	1285	8.21239	1010	8.21239	1144	8.21239	875
8.23692	608	8.23692	1157	8.23692	1259	8.23692	987	8.23692	1166	8.23692	808
8.26144	656	8.26144	1176	8.26144	1284	8.26144	975	8.26144	1186	8.26144	870
8.28596	614	8.28596	1098	8.28596	1247	8.28596	910	8.28596	1149	8.28596	814
8.31048	644	8.31048	1187	8.31048	1216	8.31048	970	8.31048	1140	8.31048	808
8.335	589	8.335	1110	8.335	1284	8.335	1007	8.335	1111	8.335	833
8.35953	621	8.35953	1203	8.35953	1284	8.35953	959	8.35953	1154	8.35953	831
8.38405	596	8.38405	1247	8.38405	1326	8.38405	967	8.38405	1186	8.38405	906
8.40857	641	8.40857	1168	8.40857	1275	8.40857	970	8.40857	1182	8.40857	823
8.43309	549	8.43309	1118	8.43309	1262	8.43309	972	8.43309	1130	8.43309	806
8.45761	602	8.45761	1229	8.45761	1186	8.45761	922	8.45761	1180	8.45761	839
8.48214	581	8.48214	1135	8.48214	1267	8.48214	940	8.48214	1153	8.48214	791
8.50666	574	8.50666	1159	8.50666	1232	8.50666	1009	8.50666	1143	8.50666	867
8.53118	564	8.53118	1245	8.53118	1261	8.53118	947	8.53118	1153	8.53118	749
8.5557	557	8.5557	1229	8.5557	1275	8.5557	933	8.5557	1201	8.5557	847
8.58022	565	8.58022	1215	8.58022	1250	8.58022	947	8.58022	1170	8.58022	774
8.60475	593	8.60475	1168	8.60475	1186	8.60475	954	8.60475	1195	8.60475	826
8.62927	601	8.62927	1199	8.62927	1233	8.62927	935	8.62927	1200	8.62927	843
8.65379	558	8.65379	1236	8.65379	1263	8.65379	943	8.65379	1173	8.65379	816
8.67831	574	8.67831	1148	8.67831	1270	8.67831	951	8.67831	1184	8.67831	847
8.70284	571	8.70284	1134	8.70284	1241	8.70284	901	8.70284	1235	8.70284	882
8.72736	587	8.72736	1152	8.72736	1379	8.72736	944	8.72736	1204	8.72736	808
8.75188	561	8.75188	1259	8.75188	1275	8.75188	914	8.75188	1165	8.75188	838
8.7764	561	8.7764	1189	8.7764	1358	8.7764	951	8.7764	1235	8.7764	864
8.80092	599	8.80092	1184	8.80092	1296	8.80092	979	8.80092	1154	8.80092	824
8.82545	573	8.82545	1252	8.82545	1354	8.82545	940	8.82545	1208	8.82545	852
8.84997	632	8.84997	1196	8.84997	1377	8.84997	994	8.84997	1160	8.84997	841
8.87449	523	8.87449	1197	8.87449	1251	8.87449	926	8.87449	1235	8.87449	757
8.89901	557	8.89901	1182	8.89901	1256	8.89901	980	8.89901	1228	8.89901	809
8.92353	599	8.92353	1209	8.92353	1266	8.92353	987	8.92353	1159	8.92353	830
8.94806	564	8.94806	1179	8.94806	1258	8.94806	982	8.94806	1176	8.94806	948
8.97258	565	8.97258	1164	8.97258	1328	8.97258	993	8.97258	1272	8.97258	884
8.9971	586	8.9971	1259	8.9971	1289	8.9971	936	8.9971	1244	8.9971	774
9.02162	553	9.02162	1202	9.02162	1293	9.02162	997	9.02162	1155	9.02162	835
9.04614	567	9.04614	1205	9.04614	1276	9.04614	1000	9.04614	1254	9.04614	808
9.07067	552	9.07067	1193	9.07067	1250	9.07067	912	9.07067	1241	9.07067	883
9.09519	566	9.09519	1126	9.09519	1374	9.09519	964	9.09519	1202	9.09519	832
9.11971	603	9.11971	1202	9.11971	1308	9.11971	1011	9.11971	1300	9.11971	865
9.14423	584	9.14423	1180	9.14423	1314	9.14423	963	9.14423	1234	9.14423	887
9.16875	547	9.16875	1266	9.16875	1289	9.16875	991	9.16875	1244	9.16875	817
9.19328	558	9.19328	1259	9.19328	1366	9.19328	953	9.19328	1252	9.19328	857
9.2178	553	9.2178	1180	9.2178	1313	9.2178	974	9.2178	1219	9.2178	840
9.24232	613	9.24232	1280	9.24232	1278	9.24232	957	9.24232	1209	9.24232	828
9.26684	584	9.26684	1217	9.26684	1347	9.26684	976	9.26684	1243	9.26684	850
9.29137	580	9.29137	1202	9.29137	1310	9.29137	971	9.29137	1216	9.29137	901
9.31589	558	9.31589	1255	9.31589	1322	9.31589	1021	9.31589	1220	9.31589	877
9.34041	552	9.34041	1166	9.34041	1371	9.34041	977	9.34041	1233	9.34041	829
9.36493	530	9.36493	1222	9.36493	1373	9.36493	1028	9.36493	1224	9.36493	889
9.38945	551	9.38945	1207	9.38945	1332	9.38945	1025	9.38945	1231	9.38945	908
9.41398	569	9.41398	1296	9.41398	1367	9.41398	1035	9.41398	1224	9.41398	871
9.4385	531	9.4385	1254	9.4385	1403	9.4385	959	9.4385	1197	9.4385	898
9.46302	547	9.46302	1267	9.46302	1391	9.46302	994	9.46302	1241	9.46302	916
9.48754	529	9.48754	1251	9.48754	1378	9.48754	1001	9.48754	1223	9.48754	917
9.51206	534	9.51206	1318	9.51206	1398	9.51206	1013	9.51206	1216	9.51206	889
9.53659	509	9.53659	1226	9.53659	1389	9.53659	1022	9.53659	1302	9.53659	890
9.56111	548	9.56111	1284	9.56111	1382	9.56111	1003	9.56111	1277	9.56111	893
9.58563	566	9.58563	1244	9.58563	1377	9.58563	1012	9.58563	1312	9.58563	886
9.61015	569	9.61015	1224	9.61015	1386	9.61015	1030	9.61015	1286	9.61015	924
9.63467	541	9.63467	1280	9.63467	1396	9.63467	1044	9.63467	1262	9.63467	908
9.6592	527	9.6592	1245	9.6592	1372	9.6592	1050	9.6592	1340	9.6592	863
9.68372	525	9.68372	1253	9.68372	1353	9.68372	1076	9.68372	1276	9.68372	895
9.70824	540	9.70824	1264	9.70824	1408	9.70824	1048	9.70824	1311	9.70824	912
9.73276	530	9.73276	1293	9.73276	1397	9.73276	1003	9.73276	1296	9.73276	928
9.75728	571	9.75728	1269	9.75728	1457	9.75728	969	9.75728	1300	9.75728	849
9.78181	529	9.78181	1266	9.78181	1444	9.78181	1007	9.78181	1294	9.78181	956
9.80633	531	9.80633	1281	9.80633	1436	9.80633	994	9.80633	1349	9.80633	930
9.83085	549	9.83085	1271	9.83085	1385	9.83085	1034	9.83085	1358	9.83085	942
9.85537	520	9.85537	1250	9.85537	1407	9.85537	1090	9.85537	1305	9.85537	895
9.8799	523	9.8799	1283	9.8799	1402	9.8799	1055	9.8799	1312	9.8799	946
9.90442	498	9.90442	1289	9.90442	1448	9.90442	1029	9.90442	1379	9.90442	901
9.92894	527	9.92894	1298	9.92894	1401	9.92894	1048	9.92894	1346	9.92894	932
9.95346	589	9.95346	1313	9.95346	1453	9.95346	1086	9.95346	1284	9.95346	930
9.97798	523	9.97798	1293	9.97798	1370	9.97798	1073	9.97798	1357	9.97798	888
10.0025	588	10.0025	1332	10.0025	1452	10.0025	1055	10.0025	1364	10.0025	890
10.027	543	10.027	1289	10.027	1441	10.027	1147	10.027	1315	10.027	984
10.0516	514	10.0516	1307	10.0516	1500	10.0516	1081	10.0516	1365	10.0516	894
10.0761	499	10.0761	1302	10.0761	1407	10.0761	1096	10.0761	1354	10.0761	963
10.1006	532	10.1006	1239	10.1006	1437	10.1006	1095	10.1006	1332	10.1006	948
10.1251	504	10.1251	1244	10.1251	1459	10.1251	1128	10.1251	1371	10.1251	966
10.1496	544	10.1496	1269	10.1496	1381	10.1496	1187	10.1496	1350	10.1496	952
10.1742	567	10.1742	1311	10.1742	1477	10.1742	1122	10.1742	1385	10.1742	993
10.1987	513	10.1987	1318	10.1987	1440	10.1987	1179	10.1987	1353	10.1987	985
10.2232	489	10.2232	1374	10.2232	1509	10.2232	1142	10.2232	1403	10.2232	991
10.2477	527	10.2477	1292	10.2477	1457	10.2477	1147	10.2477	1372	10.2477	951
10.2722	509	10.2722	1256	10.2722	1493	10.2722	1131	10.2722	1433	10.2722	983
10.2968	565	10.2968	1348	10.2968	1516	10.2968	1133	10.2968	1448	10.2968	1024
10.3213	518	10.3213	1344	10.3213	1500	10.3213	1174	10.3213	1397	10.3213	983
10.3458	522	10.3458	1278	10.3458	1543	10.3458	1163	10.3458	1374	10.3458	1007
10.3703	533	10.3703	1317	10.3703	1551	10.3703	1159	10.3703	1475	10.3703	976
10.3949	537	10.3949	1291	10.3949	1506	10.3949	1114	10.3949	1453	10.3949	977
10.4194	544	10.4194	1359	10.4194	1495	10.4194	1171	10.4194	1452	10.4194	986
10.4439	457	10.4439	1346	10.4439	1448	10.4439	1141	10.4439	1457	10.4439	1042
10.4684	547	10.4684	1292	10.4684	1561	10.4684	1105	10.4684	1440	10.4684	1066
10.493	496	10.493	1336	10.493	1530	10.493	1186	10.493	1359	10.493	999
10.5175	497	10.5175	1365	10.5175	1573	10.5175	1165	10.5175	1452	10.5175	994
10.542	520	10.542	1344	10.542	1568	10.542	1142	10.542	1466	10.542	1050
10.5665	514	10.5665	1374	10.5665	1635	10.5665	1126	10.5665	1478	10.5665	1049
10.591	527	10.591	1309	10.591	1549	10.591	1128	10.591	1455	10.591	1022
10.6156	488	10.6156	1357	10.6156	1601	10.6156	1188	10.6156	1484	10.6156	1075
10.6401	513	10.6401	1335	10.6401	1651	10.6401	1215	10.6401	1448	10.6401	1059
10.6646	525	10.6646	1358	10.6646	1488	10.6646	1203	10.6646	1463	10.6646	1067
10.6891	518	10.6891	1400	10.6891	1555	10.6891	1265	10.6891	1512	10.6891	1034
10.7136	498	10.7136	1376	10.7136	1593	10.7136	1193	10.7136	1557	10.7136	1061
10.7382	513	10.7382	1376	10.7382	1591	10.7382	1285	10.7382	1523	10.7382	1090
10.7627	534	10.7627	1316	10.7627	1595	10.7627	1210	10.7627	1517	10.7627	1078
10.7872	548	10.7872	1425	10.7872	1573	10.7872	1253	10.7872	1561	10.7872	1040
10.8117	528	10.8117	1318	10.8117	1576	10.8117	1221	10.8117	1458	10.8117	1069
10.8363	524	10.8363	1342	10.8363	1582	10.8363	1222	10.8363	1527	10.8363	1035
10.8608	497	10.8608	1409	10.8608	1605	10.8608	1264	10.8608	1569	10.8608	1086
10.8853	551	10.8853	1336	10.8853	1661	10.8853	1179	10.8853	1565	10.8853	1112
10.9098	522	10.9098	1365	10.9098	1499	10.9098	1200	10.9098	1524	10.9098	1073
10.9343	543	10.9343	1343	10.9343	1598	10.9343	1213	10.9343	1526	10.9343	1096
10.9589	517	10.9589	1461	10.9589	1621	10.9589	1244	10.9589	1640	10.9589	1151
10.9834	531	10.9834	1344	10.9834	1612	10.9834	1269	10.9834	1547	10.9834	1136
11.0079	532	11.0079	1362	11.0079	1620	11.0079	1272	11.0079	1542	11.0079	1134
11.0324	506	11.0324	1430	11.0324	1641	11.0324	1236	11.0324	1537	11.0324	1057
11.057	536	11.057	1356	11.057	1701	11.057	1232	11.057	1550	11.057	1190
11.0815	515	11.0815	1420	11.0815	1655	11.0815	1280	11.0815	1638	11.0815	1144
11.106	501	11.106	1330	11.106	1703	11.106	1217	11.106	1600	11.106	1196
11.1305	483	11.1305	1479	11.1305	1689	11.1305	1292	11.1305	1614	11.1305	1202
11.155	516	11.155	1452	11.155	1664	11.155	1290	11.155	1648	11.155	1212
11.1796	515	11.1796	1393	11.1796	1597	11.1796	1346	11.1796	1602	11.1796	1120
11.2041	522	11.2041	1431	11.2041	1632	11.2041	1282	11.2041	1631	11.2041	1133
11.2286	583	11.2286	1374	11.2286	1681	11.2286	1316	11.2286	1683	11.2286	1216
11.2531	511	11.2531	1377	11.2531	1677	11.2531	1311	11.2531	1602	11.2531	1140
11.2776	500	11.2776	1426	11.2776	1696	11.2776	1353	11.2776	1614	11.2776	1190
11.3022	508	11.3022	1487	11.3022	1772	11.3022	1302	11.3022	1612	11.3022	1291
11.3267	558	11.3267	1408	11.3267	1680	11.3267	1268	11.3267	1697	11.3267	1206
11.3512	525	11.3512	1515	11.3512	1643	11.3512	1290	11.3512	1715	11.3512	1216
11.3757	539	11.3757	1383	11.3757	1638	11.3757	1319	11.3757	1607	11.3757	1177
11.4003	521	11.4003	1481	11.4003	1759	11.4003	1316	11.4003	1707	11.4003	1206
11.4248	521	11.4248	1440	11.4248	1769	11.4248	1363	11.4248	1733	11.4248	1266
11.4493	499	11.4493	1460	11.4493	1698	11.4493	1318	11.4493	1630	11.4493	1196
11.4738	531	11.4738	1488	11.4738	1681	11.4738	1377	11.4738	1637	11.4738	1198
11.4984	491	11.4984	1391	11.4984	1708	11.4984	1314	11.4984	1684	11.4984	1203
11.5229	521	11.5229	1391	11.5229	1702	11.5229	1304	11.5229	1657	11.5229	1217
11.5474	531	11.5474	1449	11.5474	1727	11.5474	1374	11.5474	1597	11.5474	1176
11.5719	542	11.5719	1433	11.5719	1676	11.5719	1407	11.5719	1706	11.5719	1312
11.5964	538	11.5964	1443	11.5964	1753	11.5964	1361	11.5964	1741	11.5964	1177
11.621	539	11.621	1498	11.621	1771	11.621	1405	11.621	1657	11.621	1283
11.6455	530	11.6455	1449	11.6455	1777	11.6455	1480	11.6455	1659	11.6455	1202
11.67	529	11.67	1437	11.67	1775	11.67	1382	11.67	1655	11.67	1243
11.6945	519	11.6945	1468	11.6945	1737	11.6945	1416	11.6945	1711	11.6945	1254
11.719	573	11.719	1424	11.719	1767	11.719	1420	11.719	1680	11.719	1280
11.7436	557	11.7436	1476	11.7436	1731	11.7436	1399	11.7436	1752	11.7436	1248
11.7681	505	11.7681	1464	11.7681	1768	11.7681	1381	11.7681	1699	11.7681	1304
11.7926	544	11.7926	1495	11.7926	1744	11.7926	1474	11.7926	1701	11.7926	1269
11.8171	520	11.8171	1545	11.8171	1687	11.8171	1462	11.8171	1740	11.8171	1334
11.8417	502	11.8417	1491	11.8417	1778	11.8417	1415	11.8417	1713	11.8417	1327
11.8662	482	11.8662	1464	11.8662	1789	11.8662	1384	11.8662	1633	11.8662	1357
11.8907	538	11.8907	1439	11.8907	1789	11.8907	1392	11.8907	1753	11.8907	1303
11.9152	522	11.9152	1485	11.9152	1846	11.9152	1429	11.9152	1738	11.9152	1386
11.9398	501	11.9398	1454	11.9398	1719	11.9398	1337	11.9398	1690	11.9398	1291
11.9643	511	11.9643	1499	11.9643	1769	11.9643	1428	11.9643	1742	11.9643	1305
11.9888	508	11.9888	1448	11.9888	1796	11.9888	1386	11.9888	1684	11.9888	1323
12.0133	514	12.0133	1555	12.0133	1871	12.0133	1426	12.0133	1684	12.0133	1345
12.0378	540	12.0378	1432	12.0378	1741	12.0378	1469	12.0378	1816	12.0378	1363
12.0624	545	12.0624	1423	12.0624	1683	12.0624	1426	12.0624	1786	12.0624	1309
12.0869	517	12.0869	1479	12.0869	1835	12.0869	1403	12.0869	1771	12.0869	1306
12.1114	498	12.1114	1540	12.1114	1785	12.1114	1470	12.1114	1760	12.1114	1322
12.1359	568	12.1359	1486	12.1359	1794	12.1359	1452	12.1359	1777	12.1359	1286
12.1605	553	12.1605	1507	12.1605	1804	12.1605	1460	12.1605	1728	12.1605	1325
12.185	526	12.185	1497	12.185	1806	12.185	1489	12.185	1756	12.185	1312
12.2095	501	12.2095	1501	12.2095	1833	12.2095	1417	12.2095	1710	12.2095	1410
12.234	502	12.234	1542	12.234	1861	12.234	1451	12.234	1689	12.234	1415
12.2585	510	12.2585	1519	12.2585	1933	12.2585	1494	12.2585	1750	12.2585	1387
12.2831	507	12.2831	1464	12.2831	1781	12.2831	1486	12.2831	1700	12.2831	1345
12.3076	516	12.3076	1554	12.3076	1820	12.3076	1495	12.3076	1762	12.3076	1314
12.3321	548	12.3321	1518	12.3321	1752	12.3321	1415	12.3321	1684	12.3321	1412
12.3566	582	12.3566	1498	12.3566	1893	12.3566	1499	12.3566	1797	12.3566	1382
12.3811	483	12.3811	1505	12.3811	1818	12.3811	1477	12.3811	1824	12.3811	1369
12.4057	498	12.4057	1511	12.4057	1876	12.4057	1490	12.4057	1768	12.4057	1333
12.4302	528	12.4302	1513	12.4302	1778	12.4302	1529	12.4302	1836	12.4302	1423
12.4547	513	12.4547	1456	12.4547	1772	12.4547	1505	12.4547	1796	12.4547	1365
12.4792	528	12.4792	1492	12.4792	1797	12.4792	1490	12.4792	1764	12.4792	1369
12.5038	492	12.5038	1506	12.5038	1772	12.5038	1445	12.5038	1746	12.5038	1421
12.5283	480	12.5283	1567	12.5283	1789	12.5283	1411	12.5283	1748	12.5283	1395
12.5528	528	12.5528	1537	12.5528	1787	12.5528	1511	12.5528	1821	12.5528	1381
12.5773	500	12.5773	1513	12.5773	1846	12.5773	1484	12.5773	1829	12.5773	1394
12.6019	525	12.6019	1543	12.6019	1858	12.6019	1466	12.6019	1818	12.6019	1387
12.6264	519	12.6264	1470	12.6264	1771	12.6264	1548	12.6264	1781	12.6264	1421
12.6509	535	12.6509	1573	12.6509	1840	12.6509	1502	12.6509	1699	12.6509	1387
12.6754	576	12.6754	1545	12.6754	1938	12.6754	1469	12.6754	1786	12.6754	1396
12.6999	531	12.6999	1556	12.6999	1831	12.6999	1552	12.6999	1812	12.6999	1384
12.7245	494	12.7245	1631	12.7245	1856	12.7245	1552	12.7245	1725	12.7245	1394
12.749	481	12.749	1477	12.749	1792	12.749	1522	12.749	1833	12.749	1434
12.7735	563	12.7735	1529	12.7735	1892	12.7735	1476	12.7735	1766	12.7735	1389
12.798	547	12.798	1463	12.798	1815	12.798	1543	12.798	1731	12.798	1297
12.8225	538	12.8225	1532	12.8225	1728	12.8225	1584	12.8225	1704	12.8225	1436
12.8471	545	12.8471	1563	12.8471	1775	12.8471	1470	12.8471	1831	12.8471	1324
12.8716	507	12.8716	1585	12.8716	1842	12.8716	1517	12.8716	1793	12.8716	1350
12.8961	524	12.8961	1516	12.8961	1821	12.8961	1502	12.8961	1786	12.8961	1408
12.9206	538	12.9206	1577	12.9206	1834	12.9206	1510	12.9206	1760	12.9206	1438
12.9452	541	12.9452	1447	12.9452	1854	12.9452	1490	12.9452	1779	12.9452	1378
12.9697	514	12.9697	1457	12.9697	1781	12.9697	1515	12.9697	1672	12.9697	1449
12.9942	510	12.9942	1585	12.9942	1840	12.9942	1507	12.9942	1826	12.9942	1379
13.0187	554	13.0187	1595	13.0187	1830	13.0187	1512	13.0187	1758	13.0187	1417
13.0432	527	13.0432	1541	13.0432	1771	13.0432	1553	13.0432	1900	13.0432	1339
13.0678	517	13.0678	1549	13.0678	1828	13.0678	1552	13.0678	1732	13.0678	1385
13.0923	547	13.0923	1499	13.0923	1807	13.0923	1499	13.0923	1806	13.0923	1362
13.1168	530	13.1168	1557	13.1168	1814	13.1168	1493	13.1168	1826	13.1168	1439
13.1413	554	13.1413	1493	13.1413	1837	13.1413	1507	13.1413	1755	13.1413	1430
13.1659	517	13.1659	1567	13.1659	1845	13.1659	1621	13.1659	1748	13.1659	1434
13.1904	500	13.1904	1550	13.1904	1795	13.1904	1543	13.1904	1777	13.1904	1436
13.2149	554	13.2149	1555	13.2149	1791	13.2149	1520	13.2149	1711	13.2149	1416
13.2394	535	13.2394	1538	13.2394	1815	13.2394	1559	13.2394	1788	13.2394	1350
13.2639	531	13.2639	1559	13.2639	1839	13.2639	1536	13.2639	1769	13.2639	1405
13.2885	527	13.2885	1605	13.2885	1813	13.2885	1554	13.2885	1773	13.2885	1462
13.313	522	13.313	1539	13.313	1841	13.313	1563	13.313	1793	13.313	1439
13.3375	565	13.3375	1508	13.3375	1825	13.3375	1569	13.3375	1741	13.3375	1406
13.362	498	13.362	1544	13.362	1882	13.362	1525	13.362	1738	13.362	1375
13.3865	461	13.3865	1460	13.3865	1847	13.3865	1604	13.3865	1775	13.3865	1432
13.4111	529	13.4111	1548	13.4111	1776	13.4111	1548	13.4111	1757	13.4111	1338
13.4356	530	13.4356	1525	13.4356	1848	13.4356	1526	13.4356	1763	13.4356	1378
13.4601	519	13.4601	1520	13.4601	1831	13.4601	1570	13.4601	1727	13.4601	1434
13.4846	553	13.4846	1517	13.4846	1820	13.4846	1584	13.4846	1648	13.4846	1354
13.5092	527	13.5092	1578	13.5092	1728	13.5092	1526	13.5092	1775	13.5092	1462
13.5337	541	13.5337	1569	13.5337	1806	13.5337	1543	13.5337	1800	13.5337	1387
13.5582	559	13.5582	1603	13.5582	1752	13.5582	1500	13.5582	1740	13.5582	1418
13.5827	551	13.5827	1545	13.5827	1785	13.5827	1519	13.5827	1755	13.5827	1336
13.6073	510	13.6073	1520	13.6073	1792	13.6073	1578	13.6073	1756	13.6073	1417
13.6318	512	13.6318	1607	13.6318	1816	13.6318	1573	13.6318	1682	13.6318	1436
13.6563	554	13.6563	1570	13.6563	1802	13.6563	1510	13.6563	1795	13.6563	1409
13.6808	503	13.6808	1642	13.6808	1794	13.6808	1567	13.6808	1713	13.6808	1408
13.7053	486	13.7053	1568	13.7053	1791	13.7053	1602	13.7053	1820	13.7053	1360
13.7299	551	13.7299	1607	13.7299	1777	13.7299	1551	13.7299	1719	13.7299	1364
13.7544	528	13.7544	1575	13.7544	1783	13.7544	1546	13.7544	1761	13.7544	1391
13.7789	573	13.7789	1590	13.7789	1758	13.7789	1570	13.7789	1692	13.7789	1349
13.8034	499	13.8034	1583	13.8034	1691	13.8034	1567	13.8034	1792	13.8034	1371
13.8279	529	13.8279	1562	13.8279	1894	13.8279	1662	13.8279	1759	13.8279	1388
13.8525	548	13.8525	1647	13.8525	1776	13.8525	1547	13.8525	1732	13.8525	1338
13.877	527	13.877	1517	13.877	1801	13.877	1607	13.877	1733	13.877	1348
13.9015	551	13.9015	1551	13.9015	1862	13.9015	1567	13.9015	1759	13.9015	1367
13.926	530	13.926	1617	13.926	1852	13.926	1555	13.926	1707	13.926	1349
13.9506	570	13.9506	1615	13.9506	1816	13.9506	1627	13.9506	1753	13.9506	1436
13.9751	549	13.9751	1601	13.9751	1760	13.9751	1633	13.9751	1767	13.9751	1372
13.9996	533	13.9996	1633	13.9996	1775	13.9996	1622	13.9996	1679	13.9996	1466
14.0241	555	14.0241	1578	14.0241	1851	14.0241	1623	14.0241	1780	14.0241	1343
14.0487	552	14.0487	1599	14.0487	1883	14.0487	1619	14.0487	1775	14.0487	1391
14.0732	534	14.0732	1603	14.0732	1805	14.0732	1614	14.0732	1806	14.0732	1410
14.0977	541	14.0977	1504	14.0977	1824	14.0977	1589	14.0977	1758	14.0977	1339
14.1222	559	14.1222	1579	14.1222	1714	14.1222	1642	14.1222	1700	14.1222	1376
14.1467	532	14.1467	1583	14.1467	1882	14.1467	1627	14.1467	1767	14.1467	1364
14.1713	515	14.1713	1639	14.1713	1853	14.1713	1673	14.1713	1762	14.1713	1430
14.1958	514	14.1958	1608	14.1958	1860	14.1958	1654	14.1958	1748	14.1958	1328
14.2203	507	14.2203	1598	14.2203	1927	14.2203	1662	14.2203	1728	14.2203	1437
14.2448	559	14.2448	1591	14.2448	1803	14.2448	1644	14.2448	1805	14.2448	1468
14.2693	565	14.2693	1622	14.2693	1920	14.2693	1608	14.2693	1670	14.2693	1404
14.2939	572	14.2939	1681	14.2939	1854	14.2939	1726	14.2939	1753	14.2939	1384
14.3184	541	14.3184	1698	14.3184	1789	14.3184	1730	14.3184	1728	14.3184	1419
14.3429	524	14.3429	1645	14.3429	1869	14.3429	1621	14.3429	1751	14.3429	1326
14.3674	568	14.3674	1611	14.3674	1890	14.3674	1565	14.3674	1804	14.3674	1396
14.392	554	14.392	1601	14.392	1812	14.392	1682	14.392	1755	14.392	1424
14.4165	541	14.4165	1597	14.4165	1878	14.4165	1601	14.4165	1757	14.4165	1402
14.441	521	14.441	1609	14.441	1858	14.441	1707	14.441	1748	14.441	1392
14.4655	544	14.4655	1688	14.4655	1814	14.4655	1659	14.4655	1778	14.4655	1380
14.4901	593	14.4901	1676	14.4901	1847	14.4901	1687	14.4901	1738	14.4901	1388
14.5146	592	14.5146	1713	14.5146	1849	14.5146	1696	14.5146	1774	14.5146	1372
14.5391	567	14.5391	1638	14.5391	1830	14.5391	1730	14.5391	1661	14.5391	1351
14.5636	535	14.5636	1677	14.5636	1869	14.5636	1710	14.5636	1821	14.5636	1419
14.5881	521	14.5881	1600	14.5881	1837	14.5881	1619	14.5881	1728	14.5881	1382
14.6127	587	14.6127	1597	14.6127	1912	14.6127	1633	14.6127	1757	14.6127	1407
14.6372	559	14.6372	1597	14.6372	1867	14.6372	1691	14.6372	1711	14.6372	1438
14.6617	595	14.6617	1607	14.6617	1831	14.6617	1663	14.6617	1776	14.6617	1445
14.6862	551	14.6862	1687	14.6862	1930	14.6862	1736	14.6862	1797	14.6862	1432
14.7108	571	14.7108	1660	14.7108	1862	14.7108	1786	14.7108	1788	14.7108	1424
14.7353	575	14.7353	1719	14.7353	1808	14.7353	1663	14.7353	1721	14.7353	1427
14.7598	620	14.7598	1710	14.7598	1873	14.7598	1750	14.7598	1764	14.7598	1445
14.7843	579	14.7843	1652	14.7843	1753	14.7843	1782	14.7843	1746	14.7843	1385
14.8088	599	14.8088	1695	14.8088	1913	14.8088	1719	14.8088	1778	14.8088	1479
14.8334	608	14.8334	1728	14.8334	1840	14.8334	1680	14.8334	1731	14.8334	1466
14.8579	568	14.8579	1752	14.8579	1808	14.8579	1681	14.8579	1768	14.8579	1410
14.8824	605	14.8824	1772	14.8824	1920	14.8824	1684	14.8824	1838	14.8824	1483
14.9069	592	14.9069	1766	14.9069	1819	14.9069	1772	14.9069	1786	14.9069	1380
14.9314	584	14.9314	1681	14.9314	1892	14.9314	1764	14.9314	1769	14.9314	1450
14.956	568	14.956	1759	14.956	1949	14.956	1737	14.956	1788	14.956	1458
14.9805	599	14.9805	1754	14.9805	1909	14.9805	1748	14.9805	1726	14.9805	1474
15.005	577	15.005	1778	15.005	1946	15.005	1805	15.005	1735	15.005	1445
15.0295	553	15.0295	1723	15.0295	1946	15.0295	1800	15.0295	1774	15.0295	1504
15.0541	561	15.0541	1718	15.0541	1932	15.0541	1747	15.0541	1791	15.0541	1469
15.0786	599	15.0786	1765	15.0786	1945	15.0786	1739	15.0786	1763	15.0786	1380
15.1031	560	15.1031	1833	15.1031	1898	15.1031	1973	15.1031	1757	15.1031	1402
15.1276	603	15.1276	1730	15.1276	1984	15.1276	1800	15.1276	1766	15.1276	1513
15.1521	564	15.1521	1789	15.1521	1958	15.1521	1798	15.1521	1816	15.1521	1412
15.1767	534	15.1767	1815	15.1767	1919	15.1767	1782	15.1767	1849	15.1767	1481
15.2012	537	15.2012	1733	15.2012	1864	15.2012	1748	15.2012	1790	15.2012	1482
15.2257	603	15.2257	1885	15.2257	1888	15.2257	1787	15.2257	1847	15.2257	1445
15.2502	578	15.2502	1821	15.2502	1850	15.2502	1820	15.2502	1777	15.2502	1463
15.2747	568	15.2747	1802	15.2747	2042	15.2747	1808	15.2747	1771	15.2747	1532
15.2993	637	15.2993	1824	15.2993	2008	15.2993	1857	15.2993	1846	15.2993	1482
15.3238	558	15.3238	1811	15.3238	1976	15.3238	1826	15.3238	1845	15.3238	1453
15.3483	552	15.3483	1831	15.3483	1995	15.3483	1885	15.3483	1811	15.3483	1412
15.3728	612	15.3728	1760	15.3728	1998	15.3728	1867	15.3728	1856	15.3728	1511
15.3974	567	15.3974	1890	15.3974	1940	15.3974	1881	15.3974	1763	15.3974	1532
15.4219	632	15.4219	1848	15.4219	1957	15.4219	1821	15.4219	1802	15.4219	1544
15.4464	612	15.4464	1863	15.4464	1991	15.4464	1858	15.4464	1933	15.4464	1520
15.4709	618	15.4709	1876	15.4709	2015	15.4709	1864	15.4709	1841	15.4709	1590
15.4954	632	15.4954	1840	15.4954	2030	15.4954	1856	15.4954	1801	15.4954	1483
15.52	610	15.52	1863	15.52	1954	15.52	1766	15.52	1939	15.52	1566
15.5445	564	15.5445	1943	15.5445	2021	15.5445	1859	15.5445	1907	15.5445	1474
15.569	607	15.569	1832	15.569	1987	15.569	1904	15.569	1801	15.569	1511
15.5935	608	15.5935	1908	15.5935	2018	15.5935	1848	15.5935	1891	15.5935	1517
15.6181	629	15.6181	1864	15.6181	2013	15.6181	1924	15.6181	1835	15.6181	1529
15.6426	641	15.6426	1917	15.6426	2075	15.6426	1906	15.6426	1884	15.6426	1468
15.6671	613	15.6671	1899	15.6671	2059	15.6671	1951	15.6671	1860	15.6671	1578
15.6916	618	15.6916	1890	15.6916	1999	15.6916	1973	15.6916	1844	15.6916	1574
15.7162	656	15.7162	1947	15.7162	2025	15.7162	2015	15.7162	1932	15.7162	1605
15.7407	630	15.7407	1978	15.7407	2025	15.7407	1878	15.7407	1910	15.7407	1548
15.7652	700	15.7652	1933	15.7652	2021	15.7652	1965	15.7652	1936	15.7652	1623
15.7897	644	15.7897	1915	15.7897	2024	15.7897	1933	15.7897	1870	15.7897	1595
15.8142	656	15.8142	1935	15.8142	2018	15.8142	1993	15.8142	1805	15.8142	1608
15.8388	666	15.8388	2058	15.8388	2129	15.8388	1991	15.8388	1901	15.8388	1632
15.8633	625	15.8633	1956	15.8633	2086	15.8633	1976	15.8633	1873	15.8633	1567
15.8878	682	15.8878	1955	15.8878	1926	15.8878	2007	15.8878	1906	15.8878	1550
15.9123	611	15.9123	1985	15.9123	2057	15.9123	2025	15.9123	1965	15.9123	1633
15.9368	655	15.9368	2036	15.9368	2032	15.9368	2091	15.9368	1920	15.9368	1592
15.9614	648	15.9614	2054	15.9614	2170	15.9614	2007	15.9614	1957	15.9614	1669
15.9859	675	15.9859	2021	15.9859	2125	15.9859	1992	15.9859	1913	15.9859	1611
16.0104	638	16.0104	1946	16.0104	2067	16.0104	2054	16.0104	1912	16.0104	1617
16.0349	698	16.0349	2036	16.0349	2145	16.0349	1971	16.0349	1971	16.0349	1592
16.0595	652	16.0595	1984	16.0595	2109	16.0595	2001	16.0595	1913	16.0595	1643
16.084	686	16.084	1982	16.084	2166	16.084	2065	16.084	1947	16.084	1595
16.1085	703	16.1085	2134	16.1085	2184	16.1085	2064	16.1085	2033	16.1085	1683
16.133	665	16.133	2041	16.133	2177	16.133	2065	16.133	1986	16.133	1600
16.1576	695	16.1576	2065	16.1576	2228	16.1576	2089	16.1576	1956	16.1576	1687
16.1821	690	16.1821	2063	16.1821	2243	16.1821	2178	16.1821	2070	16.1821	1580
16.2066	664	16.2066	2060	16.2066	2168	16.2066	2127	16.2066	2032	16.2066	1740
16.2311	655	16.2311	2130	16.2311	2185	16.2311	2103	16.2311	2026	16.2311	1640
16.2556	699	16.2556	2143	16.2556	2204	16.2556	2174	16.2556	1993	16.2556	1698
16.2802	671	16.2802	2191	16.2802	2192	16.2802	2179	16.2802	1964	16.2802	1704
16.3047	677	16.3047	2125	16.3047	2162	16.3047	2157	16.3047	2064	16.3047	1628
16.3292	684	16.3292	2174	16.3292	2226	16.3292	2130	16.3292	2018	16.3292	1706
16.3537	721	16.3537	2172	16.3537	2180	16.3537	2163	16.3537	1974	16.3537	1749
16.3783	637	16.3783	2167	16.3783	2228	16.3783	2194	16.3783	2080	16.3783	1650
16.4028	716	16.4028	2175	16.4028	2234	16.4028	2219	16.4028	1968	16.4028	1668
16.4273	667	16.4273	2107	16.4273	2199	16.4273	2120	16.4273	2121	16.4273	1671
16.4518	661	16.4518	2098	16.4518	2273	16.4518	2240	16.4518	2080	16.4518	1668
16.4763	714	16.4763	2240	16.4763	2208	16.4763	2219	16.4763	1927	16.4763	1690
16.5009	696	16.5009	2159	16.5009	2226	16.5009	2199	16.5009	2058	16.5009	1689
16.5254	741	16.5254	2253	16.5254	2218	16.5254	2308	16.5254	2123	16.5254	1709
16.5499	669	16.5499	2236	16.5499	2281	16.5499	2270	16.5499	2077	16.5499	1718
16.5744	699	16.5744	2161	16.5744	2334	16.5744	2282	16.5744	2034	16.5744	1764
16.5989	685	16.5989	2195	16.5989	2244	16.5989	2327	16.5989	2097	16.5989	1771
16.6235	745	16.6235	2277	16.6235	2234	16.6235	2301	16.6235	2112	16.6235	1710
16.648	759	16.648	2209	16.648	2283	16.648	2325	16.648	2124	16.648	1835
16.6725	722	16.6725	2281	16.6725	2371	16.6725	2319	16.6725	2149	16.6725	1736
16.697	714	16.697	2247	16.697	2363	16.697	2289	16.697	2240	16.697	1678
16.7216	754	16.7216	2241	16.7216	2344	16.7216	2282	16.7216	2093	16.7216	1757
16.7461	773	16.7461	2296	16.7461	2411	16.7461	2298	16.7461	2188	16.7461	1784
16.7706	723	16.7706	2222	16.7706	2311	16.7706	2368	16.7706	2136	16.7706	1819
16.7951	683	16.7951	2336	16.7951	2381	16.7951	2299	16.7951	2164	16.7951	1830
16.8196	745	16.8196	2327	16.8196	2394	16.8196	2271	16.8196	2192	16.8196	1807
16.8442	738	16.8442	2310	16.8442	2309	16.8442	2379	16.8442	2142	16.8442	1821
16.8687	764	16.8687	2313	16.8687	2392	16.8687	2329	16.8687	2148	16.8687	1822
16.8932	758	16.8932	2338	16.8932	2338	16.8932	2362	16.8932	2190	16.8932	1778
16.9177	765	16.9177	2354	16.9177	2333	16.9177	2335	16.9177	2124	16.9177	1808
16.9423	729	16.9423	2444	16.9423	2381	16.9423	2440	16.9423	2175	16.9423	1836
16.9668	722	16.9668	2320	16.9668	2351	16.9668	2400	16.9668	2179	16.9668	1870
16.9913	782	16.9913	2418	16.9913	2327	16.9913	2449	16.9913	2196	16.9913	1881
17.0158	781	17.0158	2426	17.0158	2380	17.0158	2390	17.0158	2221	17.0158	1896
17.0403	749	17.0403	2486	17.0403	2487	17.0403	2396	17.0403	2128	17.0403	1853
17.0649	734	17.0649	2432	17.0649	2365	17.0649	2512	17.0649	2188	17.0649	1919
17.0894	812	17.0894	2422	17.0894	2392	17.0894	2499	17.0894	2192	17.0894	1883
17.1139	780	17.1139	2519	17.1139	2503	17.1139	2429	17.1139	2086	17.1139	1904
17.1384	781	17.1384	2444	17.1384	2489	17.1384	2484	17.1384	2328	17.1384	1773
17.1629	805	17.1629	2401	17.1629	2510	17.1629	2506	17.1629	2231	17.1629	1909
17.1875	780	17.1875	2471	17.1875	2471	17.1875	2496	17.1875	2264	17.1875	1841
17.212	824	17.212	2495	17.212	2516	17.212	2467	17.212	2293	17.212	1897
17.2365	783	17.2365	2490	17.2365	2556	17.2365	2588	17.2365	2232	17.2365	1994
17.261	763	17.261	2556	17.261	2424	17.261	2617	17.261	2204	17.261	1890
17.2856	856	17.2856	2550	17.2856	2569	17.2856	2572	17.2856	2272	17.2856	1987
17.3101	815	17.3101	2450	17.3101	2453	17.3101	2585	17.3101	2318	17.3101	1912
17.3346	825	17.3346	2573	17.3346	2499	17.3346	2572	17.3346	2300	17.3346	1882
17.3591	786	17.3591	2552	17.3591	2485	17.3591	2540	17.3591	2350	17.3591	1916
17.3836	826	17.3836	2646	17.3836	2550	17.3836	2615	17.3836	2321	17.3836	1904
17.4082	901	17.4082	2582	17.4082	2586	17.4082	2588	17.4082	2345	17.4082	1982
17.4327	825	17.4327	2602	17.4327	2579	17.4327	2636	17.4327	2327	17.4327	2041
17.4572	840	17.4572	2710	17.4572	2607	17.4572	2676	17.4572	2350	17.4572	1876
17.4817	888	17.4817	2562	17.4817	2538	17.4817	2639	17.4817	2421	17.4817	1996
17.5063	844	17.5063	2635	17.5063	2640	17.5063	2717	17.5063	2394	17.5063	2031
17.5308	799	17.5308	2685	17.5308	2567	17.5308	2641	17.5308	2302	17.5308	1976
17.5553	862	17.5553	2624	17.5553	2664	17.5553	2675	17.5553	2429	17.5553	1964
17.5798	882	17.5798	2591	17.5798	2664	17.5798	2742	17.5798	2447	17.5798	1940
17.6044	842	17.6044	2651	17.6044	2583	17.6044	2737	17.6044	2369	17.6044	2060
17.6289	793	17.6289	2840	17.6289	2684	17.6289	2718	17.6289	2427	17.6289	1988
17.6534	870	17.6534	2665	17.6534	2571	17.6534	2786	17.6534	2436	17.6534	2145
17.6779	920	17.6779	2630	17.6779	2692	17.6779	2766	17.6779	2405	17.6779	2077
17.7024	830	17.7024	2705	17.7024	2666	17.7024	2757	17.7024	2414	17.7024	1991
17.727	839	17.727	2700	17.727	2642	17.727	2782	17.727	2468	17.727	2046
17.7515	882	17.7515	2770	17.7515	2742	17.7515	2831	17.7515	2504	17.7515	2058
17.776	859	17.776	2706	17.776	2664	17.776	2795	17.776	2457	17.776	2014
17.8005	926	17.8005	2710	17.8005	2658	17.8005	2737	17.8005	2459	17.8005	2060
17.8251	881	17.8251	2773	17.8251	2683	17.8251	2860	17.8251	2456	17.8251	2097
17.8496	858	17.8496	2864	17.8496	2811	17.8496	2866	17.8496	2421	17.8496	2078
17.8741	860	17.8741	2793	17.8741	2713	17.8741	2770	17.8741	2494	17.8741	2089
17.8986	856	17.8986	2827	17.8986	2710	17.8986	2909	17.8986	2596	17.8986	2075
17.9231	960	17.9231	2747	17.9231	2777	17.9231	2975	17.9231	2596	17.9231	2074
17.9477	858	17.9477	2934	17.9477	2761	17.9477	2912	17.9477	2410	17.9477	2110
17.9722	908	17.9722	2869	17.9722	2777	17.9722	2940	17.9722	2583	17.9722	2057
17.9967	930	17.9967	2912	17.9967	2788	17.9967	2926	17.9967	2501	17.9967	2158
18.0212	894	18.0212	2889	18.0212	2738	18.0212	2900	18.0212	2498	18.0212	2041
18.0458	887	18.0458	2870	18.0458	2722	18.0458	2908	18.0458	2582	18.0458	2167
18.0703	915	18.0703	2844	18.0703	2877	18.0703	2942	18.0703	2545	18.0703	2190
18.0948	946	18.0948	2927	18.0948	2817	18.0948	3050	18.0948	2710	18.0948	2165
18.1193	1014	18.1193	2971	18.1193	2788	18.1193	2999	18.1193	2609	18.1193	2112
18.1438	985	18.1438	2898	18.1438	2800	18.1438	2966	18.1438	2642	18.1438	2155
18.1684	919	18.1684	2915	18.1684	2902	18.1684	2907	18.1684	2653	18.1684	2142
18.1929	994	18.1929	3034	18.1929	2861	18.1929	2944	18.1929	2578	18.1929	2116
18.2174	1017	18.2174	2997	18.2174	2825	18.2174	3028	18.2174	2627	18.2174	2223
18.2419	993	18.2419	2989	18.2419	2921	18.2419	2955	18.2419	2584	18.2419	2238
18.2664	974	18.2664	2982	18.2664	2872	18.2664	3124	18.2664	2743	18.2664	2220
18.291	942	18.291	2944	18.291	2943	18.291	3020	18.291	2657	18.291	2245
18.3155	976	18.3155	3075	18.3155	2874	18.3155	3107	18.3155	2624	18.3155	2213
18.34	983	18.34	3113	18.34	2870	18.34	3048	18.34	2713	18.34	2152
18.3645	967	18.3645	2963	18.3645	2973	18.3645	3140	18.3645	2713	18.3645	2162
18.3891	956	18.3891	3100	18.3891	2893	18.3891	3123	18.3891	2640	18.3891	2180
18.4136	1039	18.4136	3113	18.4136	2942	18.4136	3156	18.4136	2651	18.4136	2229
18.4381	977	18.4381	3049	18.4381	2990	18.4381	3179	18.4381	2546	18.4381	2298
18.4626	1006	18.4626	3123	18.4626	2879	18.4626	3130	18.4626	2671	18.4626	2244
18.4871	1038	18.4871	3123	18.4871	2868	18.4871	3106	18.4871	2605	18.4871	2212
18.5117	947	18.5117	3086	18.5117	3005	18.5117	3150	18.5117	2710	18.5117	2376
18.5362	982	18.5362	3129	18.5362	3021	18.5362	3158	18.5362	2846	18.5362	2294
18.5607	1050	18.5607	3287	18.5607	2951	18.5607	3150	18.5607	2717	18.5607	2198
18.5852	1024	18.5852	3178	18.5852	2944	18.5852	3207	18.5852	2719	18.5852	2257
18.6098	1048	18.6098	3216	18.6098	3061	18.6098	3235	18.6098	2720	18.6098	2246
18.6343	1040	18.6343	3034	18.6343	2979	18.6343	3124	18.6343	2741	18.6343	2279
18.6588	1048	18.6588	3237	18.6588	2956	18.6588	3198	18.6588	2790	18.6588	2383
18.6833	1037	18.6833	3123	18.6833	3091	18.6833	3233	18.6833	2765	18.6833	2328
18.7078	1076	18.7078	3209	18.7078	2964	18.7078	3219	18.7078	2786	18.7078	2331
18.7324	1019	18.7324	3181	18.7324	3098	18.7324	3240	18.7324	2759	18.7324	2360
18.7569	1073	18.7569	3254	18.7569	3010	18.7569	3243	18.7569	2821	18.7569	2364
18.7814	1092	18.7814	3218	18.7814	3043	18.7814	3261	18.7814	2787	18.7814	2354
18.8059	1097	18.8059	3267	18.8059	3064	18.8059	3432	18.8059	2788	18.8059	2309
18.8305	1102	18.8305	3242	18.8305	2985	18.8305	3244	18.8305	2907	18.8305	2434
18.855	1080	18.855	3270	18.855	3001	18.855	3328	18.855	2734	18.855	2332
18.8795	1106	18.8795	3222	18.8795	3100	18.8795	3227	18.8795	2848	18.8795	2267
18.904	1084	18.904	3230	18.904	3065	18.904	3332	18.904	2789	18.904	2448
18.9285	1103	18.9285	3366	18.9285	3170	18.9285	3367	18.9285	2906	18.9285	2375
18.9531	1041	18.9531	3327	18.9531	3090	18.9531	3423	18.9531	2863	18.9531	2329
18.9776	1106	18.9776	3294	18.9776	3142	18.9776	3438	18.9776	2888	18.9776	2404
19.0021	1082	19.0021	3284	19.0021	3132	19.0021	3442	19.0021	2902	19.0021	2446
19.0266	1115	19.0266	3338	19.0266	3118	19.0266	3344	19.0266	2927	19.0266	2378
19.0511	1091	19.0511	3375	19.0511	3054	19.0511	3400	19.0511	2908	19.0511	2405
19.0757	1151	19.0757	3421	19.0757	3189	19.0757	3483	19.0757	2842	19.0757	2397
19.1002	1124	19.1002	3451	19.1002	3095	19.1002	3450	19.1002	2898	19.1002	2412
19.1247	1125	19.1247	3486	19.1247	3030	19.1247	3462	19.1247	2947	19.1247	2340
19.1492	1164	19.1492	3402	19.1492	3154	19.1492	3468	19.1492	2852	19.1492	2420
19.1738	1185	19.1738	3458	19.1738	3266	19.1738	3498	19.1738	2896	19.1738	2468
19.1983	1206	19.1983	3395	19.1983	3133	19.1983	3494	19.1983	2925	19.1983	2436
19.2228	1212	19.2228	3450	19.2228	3158	19.2228	3501	19.2228	2824	19.2228	2463
19.2473	1164	19.2473	3337	19.2473	3158	19.2473	3557	19.2473	2946	19.2473	2457
19.2719	1160	19.2719	3474	19.2719	3055	19.2719	3394	19.2719	2959	19.2719	2390
19.2964	1152	19.2964	3384	19.2964	3237	19.2964	3530	19.2964	2909	19.2964	2413
19.3209	1149	19.3209	3436	19.3209	3242	19.3209	3502	19.3209	2863	19.3209	2460
19.3454	1142	19.3454	3363	19.3454	3118	19.3454	3479	19.3454	3009	19.3454	2489
19.3699	1203	19.3699	3433	19.3699	3138	19.3699	3508	19.3699	2998	19.3699	2466
19.3945	1184	19.3945	3519	19.3945	3194	19.3945	3570	19.3945	2957	19.3945	2461
19.419	1197	19.419	3455	19.419	3206	19.419	3397	19.419	2921	19.419	2473
19.4435	1224	19.4435	3568	19.4435	3197	19.4435	3546	19.4435	3041	19.4435	2549
19.468	1162	19.468	3390	19.468	3221	19.468	3618	19.468	2989	19.468	2425
19.4926	1270	19.4926	3454	19.4926	3317	19.4926	3539	19.4926	3021	19.4926	2439
19.5171	1202	19.5171	3530	19.5171	3154	19.5171	3492	19.5171	2938	19.5171	2432
19.5416	1252	19.5416	3596	19.5416	3153	19.5416	3569	19.5416	3033	19.5416	2387
19.5661	1193	19.5661	3578	19.5661	3189	19.5661	3627	19.5661	2928	19.5661	2514
19.5906	1183	19.5906	3522	19.5906	3207	19.5906	3538	19.5906	2925	19.5906	2485
19.6152	1208	19.6152	3500	19.6152	3219	19.6152	3683	19.6152	2985	19.6152	2446
19.6397	1251	19.6397	3568	19.6397	3201	19.6397	3585	19.6397	3037	19.6397	2566
19.6642	1233	19.6642	3488	19.6642	3354	19.6642	3523	19.6642	3007	19.6642	2586
19.6887	1275	19.6887	3590	19.6887	3173	19.6887	3581	19.6887	2908	19.6887	2495
19.7132	1260	19.7132	3567	19.7132	3214	19.7132	3650	19.7132	3015	19.7132	2490
19.7378	1291	19.7378	3568	19.7378	3213	19.7378	3581	19.7378	3000	19.7378	2530
19.7623	1273	19.7623	3479	19.7623	3165	19.7623	3576	19.7623	3021	19.7623	2508
19.7868	1238	19.7868	3625	19.7868	3235	19.7868	3705	19.7868	3033	19.7868	2496
19.8113	1239	19.8113	3525	19.8113	3277	19.8113	3505	19.8113	3084	19.8113	2507
19.8359	1282	19.8359	3635	19.8359	3246	19.8359	3683	19.8359	3031	19.8359	2473
19.8604	1260	19.8604	3564	19.8604	3105	19.8604	3532	19.8604	3033	19.8604	2513
19.8849	1268	19.8849	3553	19.8849	3204	19.8849	3554	19.8849	3129	19.8849	2537
19.9094	1236	19.9094	3552	19.9094	3119	19.9094	3624	19.9094	3101	19.9094	2550
19.9339	1288	19.9339	3624	19.9339	3216	19.9339	3545	19.9339	3083	19.9339	2451
19.9585	1220	19.9585	3668	19.9585	3181	19.9585	3677	19.9585	3136	19.9585	2565
19.983	1223	19.983	3528	19.983	3203	19.983	3594	19.983	3236	19.983	2550
20.0075	1178	20.0075	3618	20.0075	3260	20.0075	3673	20.0075	3055	20.0075	2518
20.032	1300	20.032	3655	20.032	3209	20.032	3651	20.032	2954	20.032	2486
20.0566	1318	20.0566	3627	20.0566	3350	20.0566	3574	20.0566	3033	20.0566	2604
20.0811	1260	20.0811	3595	20.0811	3266	20.0811	3590	20.0811	3076	20.0811	2557
20.1056	1343	20.1056	3606	20.1056	3179	20.1056	3729	20.1056	3157	20.1056	2544
20.1301	1311	20.1301	3670	20.1301	3241	20.1301	3685	20.1301	3077	20.1301	2543
20.1547	1224	20.1547	3556	20.1547	3181	20.1547	3691	20.1547	3152	20.1547	2474
20.1792	1248	20.1792	3659	20.1792	3160	20.1792	3726	20.1792	3113	20.1792	2532
20.2037	1255	20.2037	3617	20.2037	3209	20.2037	3755	20.2037	3149	20.2037	2628
20.2282	1302	20.2282	3551	20.2282	3234	20.2282	3673	20.2282	3015	20.2282	2580
20.2527	1335	20.2527	3633	20.2527	3206	20.2527	3695	20.2527	3194	20.2527	2676
20.2773	1307	20.2773	3587	20.2773	3091	20.2773	3739	20.2773	3178	20.2773	2618
20.3018	1318	20.3018	3540	20.3018	3167	20.3018	3650	20.3018	3133	20.3018	2567
20.3263	1265	20.3263	3521	20.3263	3157	20.3263	3613	20.3263	3199	20.3263	2616
20.3508	1320	20.3508	3615	20.3508	3205	20.3508	3680	20.3508	3163	20.3508	2652
20.3754	1341	20.3754	3647	20.3754	3072	20.3754	3609	20.3754	3101	20.3754	2524
20.3999	1269	20.3999	3512	20.3999	3123	20.3999	3615	20.3999	3008	20.3999	2506
20.4244	1275	20.4244	3552	20.4244	3252	20.4244	3614	20.4244	3140	20.4244	2623
20.4489	1344	20.4489	3477	20.4489	3127	20.4489	3565	20.4489	3042	20.4489	2588
20.4734	1316	20.4734	3516	20.4734	3212	20.4734	3599	20.4734	3142	20.4734	2582
20.498	1338	20.498	3491	20.498	3098	20.498	3642	20.498	2981	20.498	2483
20.5225	1338	20.5225	3598	20.5225	3190	20.5225	3527	20.5225	2942	20.5225	2424
20.547	1329	20.547	3559	20.547	3195	20.547	3536	20.547	3005	20.547	2468
20.5715	1352	20.5715	3531	20.5715	3182	20.5715	3476	20.5715	2940	20.5715	2499
20.5961	1331	20.5961	3541	20.5961	3073	20.5961	3572	20.5961	3002	20.5961	2524
20.6206	1255	20.6206	3511	20.6206	3033	20.6206	3543	20.6206	3011	20.6206	2461
20.6451	1323	20.6451	3584	20.6451	3112	20.6451	3532	20.6451	2962	20.6451	2501
20.6696	1291	20.6696	3447	20.6696	3043	20.6696	3429	20.6696	2998	20.6696	2530
20.6941	1348	20.6941	3562	20.6941	3025	20.6941	3549	20.6941	2964	20.6941	2450
20.7187	1319	20.7187	3525	20.7187	3006	20.7187	3404	20.7187	3037	20.7187	2426
20.7432	1300	20.7432	3500	20.7432	3099	20.7432	3570	20.7432	2971	20.7432	2444
20.7677	1339	20.7677	3418	20.7677	2986	20.7677	3522	20.7677	2858	20.7677	2470
20.7922	1297	20.7922	3509	20.7922	3029	20.7922	3457	20.7922	2929	20.7922	2591
20.8167	1248	20.8167	3396	20.8167	3031	20.8167	3646	20.8167	2930	20.8167	2458
20.8413	1278	20.8413	3397	20.8413	3121	20.8413	3530	20.8413	2958	20.8413	2476
20.8658	1298	20.8658	3526	20.8658	2967	20.8658	3607	20.8658	2938	20.8658	2477
20.8903	1242	20.8903	3347	20.8903	2955	20.8903	3537	20.8903	2974	20.8903	2398
20.9148	1332	20.9148	3393	20.9148	2985	20.9148	3536	20.9148	2873	20.9148	2480
20.9394	1358	20.9394	3454	20.9394	2975	20.9394	3527	20.9394	2742	20.9394	2505
20.9639	1309	20.9639	3347	20.9639	3041	20.9639	3456	20.9639	2887	20.9639	2450
20.9884	1318	20.9884	3400	20.9884	2859	20.9884	3434	20.9884	2904	20.9884	2407
21.0129	1323	21.0129	3411	21.0129	2959	21.0129	3421	21.0129	2867	21.0129	2375
21.0374	1250	21.0374	3373	21.0374	2868	21.0374	3402	21.0374	2890	21.0374	2417
21.062	1284	21.062	3345	21.062	2981	21.062	3389	21.062	2780	21.062	2406
21.0865	1299	21.0865	3341	21.0865	2837	21.0865	3438	21.0865	2868	21.0865	2307
21.111	1232	21.111	3286	21.111	2943	21.111	3394	21.111	2833	21.111	2418
21.1355	1246	21.1355	3230	21.1355	2846	21.1355	3473	21.1355	2708	21.1355	2402
21.16	1328	21.16	3359	21.16	2831	21.16	3362	21.16	2909	21.16	2407
21.1846	1251	21.1846	3332	21.1846	2959	21.1846	3421	21.1846	2891	21.1846	2393
21.2091	1238	21.2091	3241	21.2091	2832	21.2091	3346	21.2091	2761	21.2091	2380
21.2336	1221	21.2336	3231	21.2336	2852	21.2336	3477	21.2336	2749	21.2336	2401
21.2581	1240	21.2581	3249	21.2581	2828	21.2581	3363	21.2581	2727	21.2581	2350
21.2827	1237	21.2827	3377	21.2827	2798	21.2827	3323	21.2827	2735	21.2827	2318
21.3072	1224	21.3072	3292	21.3072	2853	21.3072	3258	21.3072	2709	21.3072	2379
21.3317	1265	21.3317	3223	21.3317	2892	21.3317	3248	21.3317	2673	21.3317	2334
21.3562	1240	21.3562	3175	21.3562	2759	21.3562	3288	21.3562	2699	21.3562	2231
21.3807	1201	21.3807	3223	21.3807	2787	21.3807	3244	21.3807	2741	21.3807	2242
21.4053	1258	21.4053	3127	21.4053	2780	21.4053	3268	21.4053	2717	21.4053	2364
21.4298	1197	21.4298	3162	21.4298	2752	21.4298	3282	21.4298	2815	21.4298	2387
21.4543	1228	21.4543	3143	21.4543	2725	21.4543	3346	21.4543	2715	21.4543	2300
21.4788	1210	21.4788	3216	21.4788	2708	21.4788	3228	21.4788	2728	21.4788	2277
21.5034	1204	21.5034	3133	21.5034	2745	21.5034	3190	21.5034	2705	21.5034	2312
21.5279	1220	21.5279	3151	21.5279	2716	21.5279	3194	21.5279	2704	21.5279	2320
21.5524	1182	21.5524	3097	21.5524	2654	21.5524	3068	21.5524	2614	21.5524	2208
21.5769	1175	21.5769	3131	21.5769	2711	21.5769	3157	21.5769	2663	21.5769	2232
21.6014	1192	21.6014	2937	21.6014	2771	21.6014	3180	21.6014	2713	21.6014	2311
21.626	1275	21.626	3022	21.626	2552	21.626	3140	21.626	2584	21.626	2076
21.6505	1185	21.6505	3071	21.6505	2662	21.6505	3184	21.6505	2601	21.6505	2307
21.675	1164	21.675	2921	21.675	2584	21.675	3139	21.675	2555	21.675	2316
21.6995	1131	21.6995	3075	21.6995	2612	21.6995	3235	21.6995	2602	21.6995	2168
21.7241	1185	21.7241	3014	21.7241	2618	21.7241	3179	21.7241	2533	21.7241	2236
21.7486	1219	21.7486	2990	21.7486	2538	21.7486	3121	21.7486	2576	21.7486	2231
21.7731	1139	21.7731	3000	21.7731	2572	21.7731	3005	21.7731	2633	21.7731	2207
21.7976	1158	21.7976	3012	21.7976	2568	21.7976	3085	21.7976	2530	21.7976	2264
21.8222	1188	21.8222	3005	21.8222	2468	21.8222	3044	21.8222	2582	21.8222	2102
21.8467	1187	21.8467	2952	21.8467	2512	21.8467	3095	21.8467	2572	21.8467	2153
21.8712	1157	21.8712	2910	21.8712	2640	21.8712	3102	21.8712	2472	21.8712	2252
21.8957	1192	21.8957	2915	21.8957	2520	21.8957	3023	21.8957	2499	21.8957	2166
21.9202	1138	21.9202	2934	21.9202	2510	21.9202	3070	21.9202	2440	21.9202	2172
21.9448	1129	21.9448	2885	21.9448	2361	21.9448	3044	21.9448	2500	21.9448	2125
21.9693	1097	21.9693	2868	21.9693	2510	21.9693	2891	21.9693	2540	21.9693	2140
21.9938	1182	21.9938	2834	21.9938	2508	21.9938	2971	21.9938	2467	21.9938	2148
22.0183	1137	22.0183	2899	22.0183	2426	22.0183	3024	22.0183	2478	22.0183	2154
22.0429	1150	22.0429	2731	22.0429	2320	22.0429	2973	22.0429	2432	22.0429	2088
22.0674	1129	22.0674	2825	22.0674	2405	22.0674	2926	22.0674	2520	22.0674	2118
22.0919	1111	22.0919	2820	22.0919	2430	22.0919	2989	22.0919	2496	22.0919	2142
22.1164	1069	22.1164	2790	22.1164	2417	22.1164	2910	22.1164	2499	22.1164	2119
22.1409	1070	22.1409	2785	22.1409	2316	22.1409	2920	22.1409	2455	22.1409	2019
22.1655	1109	22.1655	2796	22.1655	2260	22.1655	2868	22.1655	2508	22.1655	2076
22.19	1069	22.19	2777	22.19	2372	22.19	2934	22.19	2392	22.19	2019
22.2145	1069	22.2145	2719	22.2145	2309	22.2145	2908	22.2145	2440	22.2145	1998
22.239	1093	22.239	2687	22.239	2338	22.239	2858	22.239	2367	22.239	2015
22.2635	1073	22.2635	2701	22.2635	2326	22.2635	2840	22.2635	2399	22.2635	2003
22.2881	1087	22.2881	2634	22.2881	2237	22.2881	2842	22.2881	2273	22.2881	2108
22.3126	1069	22.3126	2692	22.3126	2250	22.3126	2852	22.3126	2412	22.3126	2050
22.3371	1002	22.3371	2778	22.3371	2255	22.3371	2770	22.3371	2320	22.3371	2023
22.3616	1082	22.3616	2540	22.3616	2176	22.3616	2761	22.3616	2371	22.3616	2049
22.3862	1011	22.3862	2635	22.3862	2243	22.3862	2770	22.3862	2400	22.3862	2010
22.4107	1100	22.4107	2592	22.4107	2220	22.4107	2713	22.4107	2239	22.4107	1974
22.4352	1090	22.4352	2474	22.4352	2238	22.4352	2772	22.4352	2343	22.4352	2036
22.4597	1013	22.4597	2619	22.4597	2233	22.4597	2749	22.4597	2334	22.4597	1982
22.4842	1047	22.4842	2615	22.4842	2209	22.4842	2617	22.4842	2209	22.4842	1951
22.5088	1086	22.5088	2486	22.5088	2201	22.5088	2622	22.5088	2251	22.5088	1928
22.5333	999	22.5333	2502	22.5333	2159	22.5333	2603	22.5333	2303	22.5333	1930
22.5578	1042	22.5578	2487	22.5578	2045	22.5578	2663	22.5578	2213	22.5578	1919
22.5823	1055	22.5823	2541	22.5823	2229	22.5823	2597	22.5823	2316	22.5823	2016
22.6069	972	22.6069	2465	22.6069	2193	22.6069	2662	22.6069	2188	22.6069	1877
22.6314	1003	22.6314	2526	22.6314	2141	22.6314	2583	22.6314	2228	22.6314	1963
22.6559	1029	22.6559	2493	22.6559	2149	22.6559	2664	22.6559	2203	22.6559	1949
22.6804	974	22.6804	2526	22.6804	2084	22.6804	2576	22.6804	2133	22.6804	1926
22.7049	964	22.7049	2497	22.7049	2102	22.7049	2539	22.7049	2153	22.7049	1878
22.7295	965	22.7295	2457	22.7295	2036	22.7295	2582	22.7295	2197	22.7295	1923
22.754	960	22.754	2350	22.754	2012	22.754	2494	22.754	2131	22.754	1959
22.7785	960	22.7785	2427	22.7785	2098	22.7785	2520	22.7785	2185	22.7785	1820
22.803	1008	22.803	2427	22.803	2012	22.803	2597	22.803	2113	22.803	1849
22.8275	947	22.8275	2415	22.8275	1948	22.8275	2445	22.8275	2075	22.8275	1824
22.8521	975	22.8521	2383	22.8521	2068	22.8521	2507	22.8521	2108	22.8521	1803
22.8766	994	22.8766	2332	22.8766	2083	22.8766	2452	22.8766	2098	22.8766	1850
22.9011	941	22.9011	2394	22.9011	1862	22.9011	2511	22.9011	2117	22.9011	1829
22.9256	976	22.9256	2350	22.9256	2065	22.9256	2495	22.9256	2162	22.9256	1867
22.9502	949	22.9502	2238	22.9502	2037	22.9502	2523	22.9502	2155	22.9502	1816
22.9747	912	22.9747	2257	22.9747	1985	22.9747	2326	22.9747	2066	22.9747	1774
22.9992	948	22.9992	2323	22.9992	1945	22.9992	2404	22.9992	2151	22.9992	1798
23.0237	946	23.0237	2352	23.0237	1907	23.0237	2389	23.0237	2053	23.0237	1812
23.0482	927	23.0482	2278	23.0482	1915	23.0482	2348	23.0482	2056	23.0482	1712
23.0728	922	23.0728	2247	23.0728	1847	23.0728	2435	23.0728	2085	23.0728	1830
23.0973	907	23.0973	2226	23.0973	1985	23.0973	2455	23.0973	2085	23.0973	1800
23.1218	962	23.1218	2193	23.1218	1916	23.1218	2354	23.1218	2008	23.1218	1776
23.1463	922	23.1463	2223	23.1463	2012	23.1463	2369	23.1463	2018	23.1463	1791
23.1709	867	23.1709	2230	23.1709	1765	23.1709	2294	23.1709	1977	23.1709	1780
23.1954	932	23.1954	2217	23.1954	1883	23.1954	2393	23.1954	1929	23.1954	1801
23.2199	907	23.2199	2138	23.2199	1857	23.2199	2342	23.2199	2062	23.2199	1677
23.2444	953	23.2444	2130	23.2444	1785	23.2444	2342	23.2444	2026	23.2444	1786
23.269	908	23.269	2098	23.269	1863	23.269	2388	23.269	2104	23.269	1806
23.2935	854	23.2935	2185	23.2935	1820	23.2935	2255	23.2935	1969	23.2935	1768
23.318	866	23.318	2181	23.318	1823	23.318	2306	23.318	1967	23.318	1824
23.3425	849	23.3425	2113	23.3425	1862	23.3425	2301	23.3425	2007	23.3425	1793
23.367	799	23.367	2172	23.367	1831	23.367	2270	23.367	1983	23.367	1802
23.3916	893	23.3916	2201	23.3916	1733	23.3916	2321	23.3916	1975	23.3916	1692
23.4161	779	23.4161	2058	23.4161	1803	23.4161	2367	23.4161	2025	23.4161	1693
23.4406	888	23.4406	2148	23.4406	1812	23.4406	2306	23.4406	1862	23.4406	1714
23.4651	843	23.4651	2082	23.4651	1729	23.4651	2328	23.4651	1889	23.4651	1635
23.4897	873	23.4897	2031	23.4897	1700	23.4897	2297	23.4897	1851	23.4897	1690
23.5142	840	23.5142	1980	23.5142	1801	23.5142	2228	23.5142	1851	23.5142	1632
23.5387	810	23.5387	1994	23.5387	1743	23.5387	2224	23.5387	1902	23.5387	1692
23.5632	846	23.5632	1976	23.5632	1776	23.5632	2264	23.5632	1923	23.5632	1715
23.5877	852	23.5877	2037	23.5877	1636	23.5877	2149	23.5877	1906	23.5877	1693
23.6123	813	23.6123	1965	23.6123	1764	23.6123	2176	23.6123	1903	23.6123	1626
23.6368	806	23.6368	2069	23.6368	1662	23.6368	2167	23.6368	1959	23.6368	1626
23.6613	807	23.6613	2032	23.6613	1677	23.6613	2089	23.6613	1861	23.6613	1681
23.6858	852	23.6858	1968	23.6858	1614	23.6858	2145	23.6858	1848	23.6858	1543
23.7103	833	23.7103	2007	23.7103	1630	23.7103	2033	23.7103	1831	23.7103	1631
23.7349	791	23.7349	1929	23.7349	1626	23.7349	2128	23.7349	1846	23.7349	1553
23.7594	817	23.7594	1897	23.7594	1701	23.7594	2102	23.7594	1761	23.7594	1660
23.7839	787	23.7839	1976	23.7839	1617	23.7839	2078	23.7839	1845	23.7839	1550
23.8084	785	23.8084	1879	23.8084	1552	23.8084	2135	23.8084	1794	23.8084	1617
23.833	751	23.833	1877	23.833	1626	23.833	2124	23.833	1771	23.833	1609
23.8575	813	23.8575	1885	23.8575	1561	23.8575	2076	23.8575	1749	23.8575	1609
23.882	800	23.882	1872	23.882	1562	23.882	2148	23.882	1760	23.882	1536
23.9065	801	23.9065	1960	23.9065	1609	23.9065	2126	23.9065	1736	23.9065	1505
23.931	795	23.931	1856	23.931	1634	23.931	2016	23.931	1715	23.931	1551
23.9556	715	23.9556	1910	23.9556	1630	23.9556	1947	23.9556	1692	23.9556	1539
23.9801	797	23.9801	1813	23.9801	1540	23.9801	1990	23.9801	1800	23.9801	1558
24.0046	753	24.0046	1869	24.0046	1474	24.0046	1966	24.0046	1757	24.0046	1468
24.0291	766	24.0291	1788	24.0291	1569	24.0291	2045	24.0291	1726	24.0291	1536
24.0537	742	24.0537	1792	24.0537	1512	24.0537	1907	24.0537	1707	24.0537	1477
24.0782	763	24.0782	1867	24.0782	1593	24.0782	2066	24.0782	1636	24.0782	1464
24.1027	805	24.1027	1833	24.1027	1457	24.1027	1954	24.1027	1690	24.1027	1509
24.1272	745	24.1272	1806	24.1272	1475	24.1272	1926	24.1272	1680	24.1272	1504
24.1517	685	24.1517	1808	24.1517	1539	24.1517	1924	24.1517	1736	24.1517	1431
24.1763	743	24.1763	1871	24.1763	1469	24.1763	1925	24.1763	1681	24.1763	1436
24.2008	693	24.2008	1791	24.2008	1576	24.2008	1970	24.2008	1665	24.2008	1434
24.2253	725	24.2253	1743	24.2253	1524	24.2253	1929	24.2253	1696	24.2253	1500
24.2498	735	24.2498	1731	24.2498	1389	24.2498	1913	24.2498	1654	24.2498	1520
24.2744	699	24.2744	1741	24.2744	1482	24.2744	1853	24.2744	1627	24.2744	1452
24.2989	719	24.2989	1747	24.2989	1443	24.2989	1927	24.2989	1692	24.2989	1526
24.3234	691	24.3234	1748	24.3234	1402	24.3234	1866	24.3234	1629	24.3234	1434
24.3479	720	24.3479	1718	24.3479	1413	24.3479	1855	24.3479	1655	24.3479	1350
24.3725	765	24.3725	1751	24.3725	1464	24.3725	1802	24.3725	1624	24.3725	1431
24.397	707	24.397	1630	24.397	1443	24.397	1809	24.397	1574	24.397	1456
24.4215	700	24.4215	1702	24.4215	1430	24.4215	1789	24.4215	1573	24.4215	1385
24.446	693	24.446	1676	24.446	1432	24.446	1895	24.446	1573	24.446	1378
24.4705	720	24.4705	1662	24.4705	1362	24.4705	1780	24.4705	1532	24.4705	1384
24.4951	709	24.4951	1726	24.4951	1393	24.4951	1837	24.4951	1595	24.4951	1414
24.5196	695	24.5196	1659	24.5196	1372	24.5196	1803	24.5196	1635	24.5196	1388
24.5441	703	24.5441	1620	24.5441	1387	24.5441	1749	24.5441	1636	24.5441	1470
24.5686	657	24.5686	1683	24.5686	1335	24.5686	1775	24.5686	1582	24.5686	1376
24.5931	668	24.5931	1638	24.5931	1427	24.5931	1812	24.5931	1592	24.5931	1327
24.6177	652	24.6177	1690	24.6177	1357	24.6177	1756	24.6177	1567	24.6177	1402
24.6422	689	24.6422	1679	24.6422	1339	24.6422	1836	24.6422	1496	24.6422	1287
24.6667	693	24.6667	1670	24.6667	1390	24.6667	1774	24.6667	1529	24.6667	1397
24.6912	640	24.6912	1641	24.6912	1364	24.6912	1805	24.6912	1486	24.6912	1316
24.7158	653	24.7158	1517	24.7158	1377	24.7158	1737	24.7158	1533	24.7158	1411
24.7403	668	24.7403	1621	24.7403	1386	24.7403	1668	24.7403	1475	24.7403	1332
24.7648	654	24.7648	1524	24.7648	1380	24.7648	1727	24.7648	1519	24.7648	1288
24.7893	670	24.7893	1512	24.7893	1415	24.7893	1702	24.7893	1560	24.7893	1349
24.8138	594	24.8138	1549	24.8138	1328	24.8138	1677	24.8138	1419	24.8138	1276
24.8384	684	24.8384	1606	24.8384	1310	24.8384	1747	24.8384	1592	24.8384	1368
24.8629	667	24.8629	1605	24.8629	1312	24.8629	1728	24.8629	1469	24.8629	1347
24.8874	680	24.8874	1565	24.8874	1300	24.8874	1711	24.8874	1481	24.8874	1301
24.9119	617	24.9119	1541	24.9119	1314	24.9119	1748	24.9119	1488	24.9119	1330
24.9365	664	24.9365	1566	24.9365	1248	24.9365	1609	24.9365	1508	24.9365	1290
24.961	661	24.961	1503	24.961	1253	24.961	1656	24.961	1445	24.961	1317
24.9855	651	24.9855	1523	24.9855	1233	24.9855	1739	24.9855	1483	24.9855	1264
25.01	641	25.01	1560	25.01	1312	25.01	1699	25.01	1415	25.01	1343
25.0345	597	25.0345	1506	25.0345	1239	25.0345	1628	25.0345	1425	25.0345	1222
25.0591	634	25.0591	1459	25.0591	1299	25.0591	1647	25.0591	1463	25.0591	1279
25.0836	624	25.0836	1534	25.0836	1260	25.0836	1653	25.0836	1427	25.0836	1326
25.1081	653	25.1081	1471	25.1081	1223	25.1081	1692	25.1081	1378	25.1081	1259
25.1326	621	25.1326	1456	25.1326	1215	25.1326	1662	25.1326	1423	25.1326	1384
25.1572	639	25.1572	1486	25.1572	1183	25.1572	1722	25.1572	1399	25.1572	1250
25.1817	654	25.1817	1433	25.1817	1280	25.1817	1672	25.1817	1488	25.1817	1264
25.2062	589	25.2062	1478	25.2062	1282	25.2062	1550	25.2062	1411	25.2062	1281
25.2307	593	25.2307	1499	25.2307	1232	25.2307	1619	25.2307	1391	25.2307	1280
25.2552	624	25.2552	1416	25.2552	1208	25.2552	1576	25.2552	1394	25.2552	1278
25.2798	594	25.2798	1484	25.2798	1263	25.2798	1632	25.2798	1348	25.2798	1248
25.3043	625	25.3043	1446	25.3043	1248	25.3043	1615	25.3043	1421	25.3043	1193
25.3288	665	25.3288	1421	25.3288	1173	25.3288	1593	25.3288	1375	25.3288	1317
25.3533	617	25.3533	1451	25.3533	1184	25.3533	1623	25.3533	1442	25.3533	1238
25.3778	598	25.3778	1394	25.3778	1221	25.3778	1594	25.3778	1367	25.3778	1239
25.4024	638	25.4024	1482	25.4024	1227	25.4024	1595	25.4024	1288	25.4024	1206
25.4269	564	25.4269	1399	25.4269	1192	25.4269	1591	25.4269	1398	25.4269	1212
25.4514	613	25.4514	1487	25.4514	1167	25.4514	1585	25.4514	1393	25.4514	1229
25.4759	574	25.4759	1474	25.4759	1195	25.4759	1542	25.4759	1273	25.4759	1186
25.5005	610	25.5005	1406	25.5005	1184	25.5005	1539	25.5005	1365	25.5005	1183
25.525	600	25.525	1401	25.525	1150	25.525	1594	25.525	1291	25.525	1179
25.5495	611	25.5495	1425	25.5495	1141	25.5495	1576	25.5495	1363	25.5495	1241
25.574	586	25.574	1445	25.574	1158	25.574	1540	25.574	1344	25.574	1221
25.5985	586	25.5985	1329	25.5985	1179	25.5985	1550	25.5985	1438	25.5985	1205
25.6231	599	25.6231	1404	25.6231	1101	25.6231	1452	25.6231	1342	25.6231	1243
25.6476	597	25.6476	1356	25.6476	1173	25.6476	1481	25.6476	1333	25.6476	1135
25.6721	600	25.6721	1418	25.6721	1138	25.6721	1495	25.6721	1309	25.6721	1176
25.6966	565	25.6966	1416	25.6966	1180	25.6966	1522	25.6966	1345	25.6966	1249
25.7212	617	25.7212	1342	25.7212	1114	25.7212	1490	25.7212	1336	25.7212	1190
25.7457	536	25.7457	1359	25.7457	1089	25.7457	1507	25.7457	1307	25.7457	1204
25.7702	601	25.7702	1307	25.7702	1128	25.7702	1456	25.7702	1345	25.7702	1157
25.7947	561	25.7947	1441	25.7947	1153	25.7947	1482	25.7947	1288	25.7947	1174
25.8193	544	25.8193	1274	25.8193	1090	25.8193	1541	25.8193	1316	25.8193	1183
25.8438	528	25.8438	1382	25.8438	1149	25.8438	1509	25.8438	1285	25.8438	1197
25.8683	562	25.8683	1357	25.8683	1096	25.8683	1507	25.8683	1297	25.8683	1157
25.8928	574	25.8928	1317	25.8928	1089	25.8928	1484	25.8928	1368	25.8928	1170
25.9173	551	25.9173	1321	25.9173	1124	25.9173	1435	25.9173	1312	25.9173	1086
25.9419	544	25.9419	1301	25.9419	1115	25.9419	1437	25.9419	1257	25.9419	1117
25.9664	571	25.9664	1369	25.9664	1130	25.9664	1458	25.9664	1213	25.9664	1162
25.9909	580	25.9909	1321	25.9909	1096	25.9909	1386	25.9909	1277	25.9909	1124
26.0154	535	26.0154	1247	26.0154	1101	26.0154	1392	26.0154	1281	26.0154	1166
26.04	560	26.04	1290	26.04	1056	26.04	1445	26.04	1311	26.04	1144
26.0645	527	26.0645	1282	26.0645	1059	26.0645	1445	26.0645	1209	26.0645	1140
26.089	576	26.089	1238	26.089	1067	26.089	1410	26.089	1255	26.089	1096
26.1135	517	26.1135	1261	26.1135	1072	26.1135	1474	26.1135	1294	26.1135	1176
26.138	541	26.138	1311	26.138	1064	26.138	1396	26.138	1294	26.138	1138
26.1626	555	26.1626	1374	26.1626	1088	26.1626	1392	26.1626	1216	26.1626	1131
26.1871	512	26.1871	1334	26.1871	1055	26.1871	1439	26.1871	1228	26.1871	1130
26.2116	565	26.2116	1278	26.2116	1120	26.2116	1393	26.2116	1185	26.2116	1069
26.2361	526	26.2361	1304	26.2361	1033	26.2361	1502	26.2361	1215	26.2361	1153
26.2606	583	26.2606	1296	26.2606	1070	26.2606	1371	26.2606	1318	26.2606	1124
26.2852	527	26.2852	1267	26.2852	1096	26.2852	1371	26.2852	1173	26.2852	1093
26.3097	533	26.3097	1246	26.3097	1001	26.3097	1448	26.3097	1226	26.3097	1119
26.3342	548	26.3342	1261	26.3342	1040	26.3342	1340	26.3342	1219	26.3342	1124
26.3587	545	26.3587	1263	26.3587	1000	26.3587	1401	26.3587	1208	26.3587	1171
26.3833	486	26.3833	1238	26.3833	1013	26.3833	1414	26.3833	1202	26.3833	1092
26.4078	539	26.4078	1273	26.4078	995	26.4078	1442	26.4078	1219	26.4078	1091
26.4323	497	26.4323	1305	26.4323	1030	26.4323	1380	26.4323	1194	26.4323	1128
26.4568	540	26.4568	1311	26.4568	1017	26.4568	1380	26.4568	1218	26.4568	1103
26.4813	501	26.4813	1254	26.4813	1033	26.4813	1367	26.4813	1249	26.4813	1047
26.5059	561	26.5059	1275	26.5059	985	26.5059	1350	26.5059	1223	26.5059	1148
26.5304	533	26.5304	1229	26.5304	1060	26.5304	1363	26.5304	1238	26.5304	1119
26.5549	524	26.5549	1284	26.5549	996	26.5549	1424	26.5549	1251	26.5549	1055
26.5794	499	26.5794	1220	26.5794	994	26.5794	1364	26.5794	1180	26.5794	1128
26.604	509	26.604	1234	26.604	1003	26.604	1372	26.604	1251	26.604	1119
26.6285	543	26.6285	1108	26.6285	986	26.6285	1328	26.6285	1198	26.6285	1031
26.653	522	26.653	1259	26.653	919	26.653	1370	26.653	1176	26.653	1059
26.6775	527	26.6775	1238	26.6775	1049	26.6775	1360	26.6775	1186	26.6775	1043
26.702	491	26.702	1199	26.702	998	26.702	1300	26.702	1209	26.702	1070
26.7266	470	26.7266	1181	26.7266	988	26.7266	1334	26.7266	1201	26.7266	1083
26.7511	508	26.7511	1172	26.7511	1029	26.7511	1321	26.7511	1195	26.7511	1030
26.7756	540	26.7756	1283	26.7756	1040	26.7756	1397	26.7756	1201	26.7756	1077
26.8001	507	26.8001	1223	26.8001	1029	26.8001	1395	26.8001	1141	26.8001	1104
26.8246	479	26.8246	1134	26.8246	985	26.8246	1411	26.8246	1121	26.8246	1097
26.8492	494	26.8492	1184	26.8492	930	26.8492	1307	26.8492	1159	26.8492	996
26.8737	533	26.8737	1111	26.8737	952	26.8737	1275	26.8737	1188	26.8737	1086
26.8982	469	26.8982	1165	26.8982	979	26.8982	1376	26.8982	1133	26.8982	1016
26.9227	530	26.9227	1192	26.9227	991	26.9227	1307	26.9227	1204	26.9227	1071
26.9473	460	26.9473	1166	26.9473	942	26.9473	1345	26.9473	1156	26.9473	1032
26.9718	507	26.9718	1176	26.9718	930	26.9718	1261	26.9718	1154	26.9718	992
26.9963	479	26.9963	1112	26.9963	958	26.9963	1287	26.9963	1203	26.9963	1065
27.0208	498	27.0208	1146	27.0208	922	27.0208	1313	27.0208	1153	27.0208	990
27.0453	490	27.0453	1202	27.0453	875	27.0453	1262	27.0453	1201	27.0453	1045
27.0699	492	27.0699	1061	27.0699	965	27.0699	1322	27.0699	1171	27.0699	1089
27.0944	529	27.0944	1189	27.0944	992	27.0944	1250	27.0944	1114	27.0944	1055
27.1189	480	27.1189	1188	27.1189	885	27.1189	1287	27.1189	1137	27.1189	1014
27.1434	481	27.1434	1106	27.1434	958	27.1434	1245	27.1434	1157	27.1434	1031
27.168	481	27.168	1093	27.168	929	27.168	1292	27.168	1137	27.168	991
27.1925	487	27.1925	1160	27.1925	931	27.1925	1220	27.1925	1101	27.1925	1031
27.217	485	27.217	1140	27.217	974	27.217	1264	27.217	1121	27.217	1054
27.2415	473	27.2415	1111	27.2415	914	27.2415	1249	27.2415	1153	27.2415	1087
27.266	492	27.266	1092	27.266	906	27.266	1307	27.266	1112	27.266	1044
27.2906	462	27.2906	1111	27.2906	874	27.2906	1245	27.2906	1128	27.2906	1034
27.3151	486	27.3151	1085	27.3151	841	27.3151	1233	27.3151	1135	27.3151	1018
27.3396	431	27.3396	1068	27.3396	894	27.3396	1275	27.3396	1108	27.3396	1023
27.3641	445	27.3641	1054	27.3641	889	27.3641	1265	27.3641	1072	27.3641	967
27.3887	510	27.3887	1120	27.3887	889	27.3887	1263	27.3887	1130	27.3887	1022
27.4132	473	27.4132	1088	27.4132	939	27.4132	1255	27.4132	1084	27.4132	1050
27.4377	447	27.4377	1102	27.4377	907	27.4377	1217	27.4377	1175	27.4377	993
27.4622	489	27.4622	1107	27.4622	909	27.4622	1188	27.4622	1104	27.4622	1059
27.4868	489	27.4868	1116	27.4868	890	27.4868	1212	27.4868	1157	27.4868	1018
27.5113	496	27.5113	1124	27.5113	867	27.5113	1153	27.5113	1064	27.5113	983
27.5358	452	27.5358	1084	27.5358	846	27.5358	1199	27.5358	1142	27.5358	1039
27.5603	442	27.5603	1076	27.5603	888	27.5603	1223	27.5603	1093	27.5603	1070
27.5848	466	27.5848	1067	27.5848	885	27.5848	1222	27.5848	1016	27.5848	1018
27.6094	486	27.6094	1109	27.6094	874	27.6094	1224	27.6094	1061	27.6094	1030
27.6339	503	27.6339	1122	27.6339	862	27.6339	1245	27.6339	1093	27.6339	998
27.6584	477	27.6584	1062	27.6584	897	27.6584	1199	27.6584	1058	27.6584	918
27.6829	467	27.6829	1087	27.6829	914	27.6829	1220	27.6829	1092	27.6829	997
27.7075	439	27.7075	1015	27.7075	915	27.7075	1227	27.7075	1069	27.7075	940
27.732	468	27.732	1011	27.732	829	27.732	1172	27.732	1095	27.732	1034
27.7565	452	27.7565	1032	27.7565	821	27.7565	1179	27.7565	1107	27.7565	959
27.781	514	27.781	1027	27.781	903	27.781	1229	27.781	1057	27.781	1012
27.8055	460	27.8055	1031	27.8055	856	27.8055	1157	27.8055	1098	27.8055	977
27.8301	425	27.8301	1061	27.8301	857	27.8301	1234	27.8301	1079	27.8301	1041
27.8546	461	27.8546	1075	27.8546	846	27.8546	1233	27.8546	1138	27.8546	999
27.8791	446	27.8791	1003	27.8791	814	27.8791	1176	27.8791	1076	27.8791	958
27.9036	457	27.9036	1066	27.9036	841	27.9036	1135	27.9036	1065	27.9036	931
27.9281	486	27.9281	1044	27.9281	831	27.9281	1139	27.9281	1022	27.9281	998
27.9527	496	27.9527	1078	27.9527	900	27.9527	1210	27.9527	1042	27.9527	996
27.9772	435	27.9772	1048	27.9772	854	27.9772	1161	27.9772	1117	27.9772	965
28.0017	421	28.0017	1029	28.0017	849	28.0017	1211	28.0017	1069	28.0017	969
28.0262	458	28.0262	1037	28.0262	850	28.0262	1177	28.0262	1064	28.0262	998
28.0508	481	28.0508	1025	28.0508	803	28.0508	1145	28.0508	1027	28.0508	976
28.0753	455	28.0753	1009	28.0753	793	28.0753	1170	28.0753	1043	28.0753	931
28.0998	440	28.0998	1038	28.0998	893	28.0998	1279	28.0998	1056	28.0998	938
28.1243	428	28.1243	987	28.1243	890	28.1243	1169	28.1243	1053	28.1243	959
28.1488	413	28.1488	1012	28.1488	813	28.1488	1186	28.1488	996	28.1488	974
28.1734	475	28.1734	986	28.1734	816	28.1734	1193	28.1734	1061	28.1734	983
28.1979	430	28.1979	1041	28.1979	849	28.1979	1151	28.1979	1009	28.1979	948
28.2224	425	28.2224	1018	28.2224	845	28.2224	1205	28.2224	1019	28.2224	996
28.2469	438	28.2469	1002	28.2469	772	28.2469	1162	28.2469	1090	28.2469	994
28.2715	413	28.2715	989	28.2715	816	28.2715	1193	28.2715	1043	28.2715	981
28.296	441	28.296	1017	28.296	822	28.296	1175	28.296	1066	28.296	979
28.3205	461	28.3205	1028	28.3205	785	28.3205	1120	28.3205	996	28.3205	996
28.345	451	28.345	970	28.345	815	28.345	1077	28.345	1049	28.345	925
28.3696	441	28.3696	1022	28.3696	873	28.3696	1100	28.3696	1057	28.3696	960
28.3941	483	28.3941	1021	28.3941	850	28.3941	1144	28.3941	1018	28.3941	992
28.4186	375	28.4186	1015	28.4186	857	28.4186	1160	28.4186	1007	28.4186	955
28.4431	474	28.4431	994	28.4431	796	28.4431	1127	28.4431	1026	28.4431	967
28.4676	472	28.4676	978	28.4676	815	28.4676	1184	28.4676	1040	28.4676	1010
28.4922	405	28.4922	985	28.4922	814	28.4922	1110	28.4922	1054	28.4922	921
28.5167	411	28.5167	959	28.5167	752	28.5167	1065	28.5167	996	28.5167	913
28.5412	451	28.5412	1003	28.5412	828	28.5412	1124	28.5412	1059	28.5412	969
28.5657	449	28.5657	1002	28.5657	800	28.5657	1172	28.5657	1049	28.5657	980
28.5902	405	28.5902	1000	28.5902	761	28.5902	1109	28.5902	1038	28.5902	949
28.6148	427	28.6148	920	28.6148	814	28.6148	1150	28.6148	1063	28.6148	964
28.6393	407	28.6393	967	28.6393	753	28.6393	1122	28.6393	1018	28.6393	953
28.6638	365	28.6638	1003	28.6638	769	28.6638	1121	28.6638	1063	28.6638	931
28.6883	424	28.6883	941	28.6883	795	28.6883	1125	28.6883	1020	28.6883	962
28.7128	448	28.7128	970	28.7128	778	28.7128	1148	28.7128	1057	28.7128	960
28.7374	449	28.7374	967	28.7374	796	28.7374	1145	28.7374	985	28.7374	918
28.7619	402	28.7619	928	28.7619	764	28.7619	1088	28.7619	979	28.7619	973
28.7864	391	28.7864	1010	28.7864	753	28.7864	1083	28.7864	1032	28.7864	959
28.8109	397	28.8109	928	28.8109	737	28.8109	1117	28.8109	987	28.8109	933
28.8355	429	28.8355	995	28.8355	799	28.8355	1072	28.8355	1034	28.8355	1003
28.86	450	28.86	981	28.86	812	28.86	1103	28.86	997	28.86	958
28.8845	418	28.8845	947	28.8845	765	28.8845	1120	28.8845	1009	28.8845	946
28.909	385	28.909	941	28.909	833	28.909	1071	28.909	977	28.909	901
28.9336	411	28.9336	992	28.9336	772	28.9336	1061	28.9336	1036	28.9336	940
28.9581	421	28.9581	946	28.9581	813	28.9581	1040	28.9581	1019	28.9581	931
28.9826	412	28.9826	938	28.9826	773	28.9826	1014	28.9826	963	28.9826	964
29.0071	412	29.0071	917	29.0071	730	29.0071	1060	29.0071	982	29.0071	958
29.0316	435	29.0316	945	29.0316	772	29.0316	1138	29.0316	988	29.0316	884
29.0562	389	29.0562	967	29.0562	760	29.0562	1067	29.0562	1003	29.0562	991
29.0807	411	29.0807	897	29.0807	752	29.0807	1060	29.0807	1028	29.0807	924
29.1052	419	29.1052	941	29.1052	752	29.1052	1147	29.1052	976	29.1052	961
29.1297	428	29.1297	980	29.1297	763	29.1297	1071	29.1297	1004	29.1297	941
29.1543	409	29.1543	935	29.1543	727	29.1543	1113	29.1543	977	29.1543	969
29.1788	386	29.1788	976	29.1788	776	29.1788	1072	29.1788	965	29.1788	1028
29.2033	422	29.2033	940	29.2033	796	29.2033	1130	29.2033	964	29.2033	891
29.2278	433	29.2278	967	29.2278	783	29.2278	1101	29.2278	972	29.2278	945
29.2523	425	29.2523	928	29.2523	686	29.2523	1081	29.2523	1021	29.2523	831
29.2769	399	29.2769	916	29.2769	707	29.2769	1094	29.2769	951	29.2769	901
29.3014	444	29.3014	851	29.3014	748	29.3014	1081	29.3014	940	29.3014	874
29.3259	385	29.3259	902	29.3259	757	29.3259	1123	29.3259	1061	29.3259	925
29.3504	400	29.3504	934	29.3504	773	29.3504	1072	29.3504	934	29.3504	904
29.3749	402	29.3749	881	29.3749	749	29.3749	1100	29.3749	980	29.3749	895
29.3995	423	29.3995	907	29.3995	709	29.3995	1044	29.3995	999	29.3995	878
29.424	393	29.424	908	29.424	739	29.424	1076	29.424	974	29.424	915
29.4485	432	29.4485	938	29.4485	755	29.4485	1076	29.4485	978	29.4485	917
29.473	374	29.473	936	29.473	708	29.473	1072	29.473	1026	29.473	907
29.4976	385	29.4976	935	29.4976	762	29.4976	1083	29.4976	998	29.4976	926
29.5221	407	29.5221	904	29.5221	742	29.5221	1045	29.5221	974	29.5221	975
29.5466	399	29.5466	886	29.5466	756	29.5466	1048	29.5466	1010	29.5466	961
29.5711	389	29.5711	931	29.5711	813	29.5711	1078	29.5711	982	29.5711	934
29.5956	392	29.5956	854	29.5956	750	29.5956	1034	29.5956	1005	29.5956	935
29.6202	378	29.6202	942	29.6202	712	29.6202	1116	29.6202	1000	29.6202	975
29.6447	441	29.6447	887	29.6447	722	29.6447	1063	29.6447	1000	29.6447	890
29.6692	378	29.6692	893	29.6692	755	29.6692	1085	29.6692	967	29.6692	893
29.6937	373	29.6937	890	29.6937	723	29.6937	1052	29.6937	952	29.6937	918
29.7183	384	29.7183	924	29.7183	712	29.7183	1041	29.7183	996	29.7183	857
29.7428	386	29.7428	862	29.7428	641	29.7428	1050	29.7428	1009	29.7428	956
29.7673	410	29.7673	890	29.7673	728	29.7673	986	29.7673	969	29.7673	892
29.7918	405	29.7918	897	29.7918	744	29.7918	1072	29.7918	966	29.7918	929
29.8163	415	29.8163	852	29.8163	717	29.8163	1089	29.8163	973	29.8163	869
29.8409	373	29.8409	891	29.8409	738	29.8409	1083	29.8409	984	29.8409	925
29.8654	376	29.8654	897	29.8654	747	29.8654	1034	29.8654	940	29.8654	901
29.8899	397	29.8899	813	29.8899	774	29.8899	1056	29.8899	1058	29.8899	827
29.9144	403	29.9144	871	29.9144	713	29.9144	1030	29.9144	952	29.9144	921
29.939	391	29.939	920	29.939	670	29.939	1105	29.939	963	29.939	865
29.9635	400	29.9635	878	29.9635	683	29.9635	1043	29.9635	900	29.9635	878
29.988	369	29.988	862	29.988	728	29.988	1044	29.988	925	29.988	912
30.0125	374	30.0125	865	30.0125	691	30.0125	1039	30.0125	928	30.0125	927
30.0371	408	30.0371	873	30.0371	735	30.0371	1058	30.0371	995	30.0371	885
30.0616	385	30.0616	936	30.0616	740	30.0616	1056	30.0616	971	30.0616	845
30.0861	362	30.0861	914	30.0861	671	30.0861	1101	30.0861	972	30.0861	916
30.1106	351	30.1106	912	30.1106	683	30.1106	967	30.1106	941	30.1106	931
30.1351	382	30.1351	874	30.1351	777	30.1351	1026	30.1351	958	30.1351	949
30.1597	384	30.1597	856	30.1597	705	30.1597	1067	30.1597	994	30.1597	928
30.1842	414	30.1842	852	30.1842	718	30.1842	1063	30.1842	936	30.1842	924
30.2087	352	30.2087	868	30.2087	747	30.2087	1061	30.2087	987	30.2087	938
30.2332	378	30.2332	862	30.2332	694	30.2332	1056	30.2332	971	30.2332	877
30.2578	392	30.2578	888	30.2578	729	30.2578	950	30.2578	957	30.2578	840
30.2823	374	30.2823	837	30.2823	697	30.2823	1022	30.2823	910	30.2823	910
30.3068	363	30.3068	842	30.3068	709	30.3068	1073	30.3068	949	30.3068	975
30.3313	403	30.3313	856	30.3313	644	30.3313	951	30.3313	931	30.3313	889
30.3558	367	30.3558	840	30.3558	715	30.3558	1040	30.3558	944	30.3558	915
30.3804	379	30.3804	863	30.3804	663	30.3804	1029	30.3804	961	30.3804	909
30.4049	368	30.4049	859	30.4049	664	30.4049	1019	30.4049	954	30.4049	887
30.4294	380	30.4294	818	30.4294	702	30.4294	1048	30.4294	869	30.4294	919
30.4539	337	30.4539	837	30.4539	636	30.4539	1030	30.4539	1001	30.4539	918
30.4784	365	30.4784	899	30.4784	683	30.4784	980	30.4784	942	30.4784	893
30.503	374	30.503	882	30.503	708	30.503	1077	30.503	1020	30.503	900
30.5275	392	30.5275	870	30.5275	732	30.5275	961	30.5275	933	30.5275	871
30.552	401	30.552	814	30.552	694	30.552	998	30.552	940	30.552	818
30.5765	369	30.5765	870	30.5765	692	30.5765	1013	30.5765	929	30.5765	892
30.6011	347	30.6011	843	30.6011	711	30.6011	956	30.6011	919	30.6011	904
30.6256	366	30.6256	861	30.6256	662	30.6256	1024	30.6256	931	30.6256	936
30.6501	376	30.6501	797	30.6501	678	30.6501	979	30.6501	938	30.6501	889
30.6746	337	30.6746	848	30.6746	704	30.6746	1043	30.6746	952	30.6746	878
30.6991	338	30.6991	851	30.6991	671	30.6991	1012	30.6991	908	30.6991	936
30.7237	364	30.7237	859	30.7237	619	30.7237	996	30.7237	960	30.7237	927
30.7482	370	30.7482	821	30.7482	667	30.7482	982	30.7482	979	30.7482	871
30.7727	377	30.7727	852	30.7727	693	30.7727	1035	30.7727	937	30.7727	886
30.7972	347	30.7972	903	30.7972	651	30.7972	1008	30.7972	889	30.7972	866
30.8218	357	30.8218	780	30.8218	705	30.8218	972	30.8218	894	30.8218	876
30.8463	379	30.8463	822	30.8463	687	30.8463	987	30.8463	906	30.8463	845
30.8708	377	30.8708	875	30.8708	662	30.8708	953	30.8708	881	30.8708	908
30.8953	382	30.8953	782	30.8953	658	30.8953	1044	30.8953	897	30.8953	881
30.9198	364	30.9198	811	30.9198	702	30.9198	990	30.9198	944	30.9198	922
30.9444	392	30.9444	798	30.9444	670	30.9444	1014	30.9444	938	30.9444	926
30.9689	339	30.9689	829	30.9689	642	30.9689	991	30.9689	863	30.9689	864
30.9934	398	30.9934	818	30.9934	649	30.9934	1061	30.9934	930	30.9934	880
31.0179	370	31.0179	838	31.0179	630	31.0179	1036	31.0179	921	31.0179	859
31.0424	356	31.0424	812	31.0424	652	31.0424	1053	31.0424	941	31.0424	857
31.067	357	31.067	793	31.067	676	31.067	987	31.067	914	31.067	810
31.0915	353	31.0915	846	31.0915	634	31.0915	983	31.0915	913	31.0915	875
31.116	348	31.116	857	31.116	712	31.116	1079	31.116	839	31.116	914
31.1405	385	31.1405	857	31.1405	670	31.1405	1037	31.1405	990	31.1405	900
31.1651	388	31.1651	811	31.1651	678	31.1651	984	31.1651	924	31.1651	889
31.1896	360	31.1896	793	31.1896	638	31.1896	974	31.1896	950	31.1896	860
31.2141	359	31.2141	799	31.2141	663	31.2141	1016	31.2141	943	31.2141	919
31.2386	334	31.2386	818	31.2386	632	31.2386	989	31.2386	921	31.2386	839
31.2631	344	31.2631	799	31.2631	687	31.2631	1012	31.2631	968	31.2631	886
31.2877	373	31.2877	823	31.2877	599	31.2877	948	31.2877	924	31.2877	831
31.3122	380	31.3122	825	31.3122	623	31.3122	1007	31.3122	943	31.3122	877
31.3367	376	31.3367	801	31.3367	707	31.3367	1017	31.3367	906	31.3367	884
31.3612	363	31.3612	785	31.3612	665	31.3612	950	31.3612	900	31.3612	889
31.3858	348	31.3858	789	31.3858	623	31.3858	985	31.3858	932	31.3858	840
31.4103	353	31.4103	850	31.4103	628	31.4103	981	31.4103	903	31.4103	888
31.4348	356	31.4348	822	31.4348	676	31.4348	986	31.4348	910	31.4348	919
31.4593	340	31.4593	876	31.4593	671	31.4593	954	31.4593	897	31.4593	857
31.4839	350	31.4839	845	31.4839	653	31.4839	1036	31.4839	938	31.4839	893
31.5084	343	31.5084	744	31.5084	660	31.5084	965	31.5084	859	31.5084	904
31.5329	322	31.5329	818	31.5329	675	31.5329	953	31.5329	951	31.5329	850
31.5574	354	31.5574	819	31.5574	637	31.5574	1015	31.5574	908	31.5574	872
31.5819	317	31.5819	833	31.5819	624	31.5819	981	31.5819	912	31.5819	872
31.6065	368	31.6065	858	31.6065	713	31.6065	933	31.6065	895	31.6065	878
31.631	345	31.631	829	31.631	646	31.631	974	31.631	901	31.631	912
31.6555	339	31.6555	829	31.6555	687	31.6555	975	31.6555	904	31.6555	808
31.68	357	31.68	846	31.68	696	31.68	1012	31.68	891	31.68	901
31.7046	350	31.7046	820	31.7046	692	31.7046	930	31.7046	905	31.7046	903
31.7291	313	31.7291	795	31.7291	631	31.7291	950	31.7291	877	31.7291	884
31.7536	366	31.7536	821	31.7536	636	31.7536	1027	31.7536	879	31.7536	880
31.7781	365	31.7781	798	31.7781	672	31.7781	989	31.7781	902	31.7781	825
31.8026	349	31.8026	831	31.8026	643	31.8026	968	31.8026	970	31.8026	882
31.8272	372	31.8272	783	31.8272	693	31.8272	998	31.8272	970	31.8272	867
31.8517	365	31.8517	784	31.8517	609	31.8517	939	31.8517	855	31.8517	898
31.8762	353	31.8762	745	31.8762	603	31.8762	970	31.8762	869	31.8762	875
31.9007	353	31.9007	815	31.9007	645	31.9007	977	31.9007	923	31.9007	925
31.9252	347	31.9252	765	31.9252	635	31.9252	898	31.9252	917	31.9252	888
31.9498	358	31.9498	813	31.9498	684	31.9498	1000	31.9498	853	31.9498	864
31.9743	348	31.9743	789	31.9743	606	31.9743	1051	31.9743	882	31.9743	849
31.9988	325	31.9988	797	31.9988	651	31.9988	986	31.9988	882	31.9988	844
32.0233	326	32.0233	790	32.0233	666	32.0233	983	32.0233	872	32.0233	869
32.0479	342	32.0479	785	32.0479	664	32.0479	966	32.0479	951	32.0479	892
32.0724	369	32.0724	758	32.0724	610	32.0724	1031	32.0724	919	32.0724	917
32.0969	331	32.0969	796	32.0969	627	32.0969	1014	32.0969	863	32.0969	866
32.1214	358	32.1214	769	32.1214	586	32.1214	972	32.1214	895	32.1214	882
32.1459	339	32.1459	777	32.1459	621	32.1459	932	32.1459	842	32.1459	843
32.1705	313	32.1705	761	32.1705	611	32.1705	973	32.1705	896	32.1705	926
32.195	354	32.195	803	32.195	616	32.195	950	32.195	827	32.195	847
32.2195	337	32.2195	794	32.2195	629	32.2195	979	32.2195	942	32.2195	858
32.244	328	32.244	799	32.244	624	32.244	978	32.244	928	32.244	847
32.2686	329	32.2686	743	32.2686	646	32.2686	948	32.2686	856	32.2686	843
32.2931	349	32.2931	753	32.2931	655	32.2931	994	32.2931	867	32.2931	860
32.3176	340	32.3176	797	32.3176	597	32.3176	940	32.3176	911	32.3176	875
32.3421	371	32.3421	774	32.3421	610	32.3421	920	32.3421	923	32.3421	886
32.3666	338	32.3666	764	32.3666	629	32.3666	937	32.3666	942	32.3666	887
32.3912	344	32.3912	755	32.3912	643	32.3912	912	32.3912	905	32.3912	795
32.4157	305	32.4157	780	32.4157	668	32.4157	929	32.4157	873	32.4157	865
32.4402	335	32.4402	827	32.4402	606	32.4402	941	32.4402	899	32.4402	818
32.4647	311	32.4647	802	32.4647	682	32.4647	941	32.4647	887	32.4647	805
32.4893	324	32.4893	776	32.4893	686	32.4893	980	32.4893	915	32.4893	845
32.5138	320	32.5138	795	32.5138	664	32.5138	958	32.5138	935	32.5138	892
32.5383	348	32.5383	789	32.5383	644	32.5383	985	32.5383	896	32.5383	876
32.5628	359	32.5628	782	32.5628	619	32.5628	954	32.5628	869	32.5628	892
32.5873	308	32.5873	782	32.5873	636	32.5873	909	32.5873	924	32.5873	861
32.6119	345	32.6119	723	32.6119	611	32.6119	932	32.6119	882	32.6119	927
32.6364	314	32.6364	780	32.6364	615	32.6364	976	32.6364	898	32.6364	909
32.6609	353	32.6609	736	32.6609	602	32.6609	970	32.6609	877	32.6609	874
32.6854	357	32.6854	764	32.6854	619	32.6854	963	32.6854	961	32.6854	870
32.7099	344	32.7099	750	32.7099	630	32.7099	916	32.7099	952	32.7099	816
32.7345	323	32.7345	719	32.7345	644	32.7345	902	32.7345	882	32.7345	898
32.759	337	32.759	766	32.759	625	32.759	894	32.759	912	32.759	808
32.7835	322	32.7835	775	32.7835	614	32.7835	946	32.7835	976	32.7835	777
32.808	312	32.808	780	32.808	593	32.808	887	32.808	862	32.808	861
32.8326	333	32.8326	753	32.8326	618	32.8326	971	32.8326	934	32.8326	814
32.8571	338	32.8571	797	32.8571	619	32.8571	938	32.8571	845	32.8571	849
32.8816	315	32.8816	796	32.8816	629	32.8816	931	32.8816	970	32.8816	822
32.9061	341	32.9061	737	32.9061	602	32.9061	923	32.9061	868	32.9061	861
32.9306	332	32.9306	775	32.9306	577	32.9306	958	32.9306	879	32.9306	863
32.9552	304	32.9552	787	32.9552	614	32.9552	951	32.9552	896	32.9552	875
32.9797	307	32.9797	743	32.9797	628	32.9797	928	32.9797	824	32.9797	837
33.0042	337	33.0042	761	33.0042	601	33.0042	902	33.0042	902	33.0042	842
33.0287	341	33.0287	726	33.0287	619	33.0287	951	33.0287	799	33.0287	889
33.0533	320	33.0533	735	33.0533	595	33.0533	907	33.0533	927	33.0533	832
33.0778	344	33.0778	831	33.0778	592	33.0778	1016	33.0778	860	33.0778	879
33.1023	366	33.1023	698	33.1023	666	33.1023	949	33.1023	894	33.1023	867
33.1268	326	33.1268	689	33.1268	649	33.1268	930	33.1268	872	33.1268	823
33.1514	366	33.1514	770	33.1514	631	33.1514	890	33.1514	839	33.1514	835
33.1759	324	33.1759	773	33.1759	638	33.1759	973	33.1759	844	33.1759	832
33.2004	298	33.2004	723	33.2004	532	33.2004	865	33.2004	893	33.2004	808
33.2249	349	33.2249	755	33.2249	598	33.2249	967	33.2249	943	33.2249	811
33.2494	339	33.2494	743	33.2494	620	33.2494	949	33.2494	940	33.2494	855
33.274	350	33.274	723	33.274	573	33.274	901	33.274	880	33.274	862
33.2985	323	33.2985	764	33.2985	609	33.2985	920	33.2985	869	33.2985	843
33.323	344	33.323	723	33.323	609	33.323	943	33.323	840	33.323	887
33.3475	378	33.3475	704	33.3475	594	33.3475	962	33.3475	875	33.3475	878
33.3721	322	33.3721	742	33.3721	599	33.3721	884	33.3721	900	33.3721	836
33.3966	336	33.3966	701	33.3966	569	33.3966	926	33.3966	873	33.3966	868
33.4211	300	33.4211	739	33.4211	606	33.4211	921	33.4211	894	33.4211	851
33.4456	327	33.4456	701	33.4456	581	33.4456	894	33.4456	922	33.4456	828
33.4701	295	33.4701	686	33.4701	590	33.4701	889	33.4701	915	33.4701	847
33.4947	327	33.4947	758	33.4947	565	33.4947	909	33.4947	870	33.4947	835
33.5192	346	33.5192	758	33.5192	598	33.5192	909	33.5192	890	33.5192	842
33.5437	334	33.5437	721	33.5437	583	33.5437	926	33.5437	871	33.5437	791
33.5682	348	33.5682	755	33.5682	605	33.5682	898	33.5682	883	33.5682	835
33.5928	327	33.5928	742	33.5928	641	33.5928	932	33.5928	858	33.5928	861
33.6173	329	33.6173	745	33.6173	610	33.6173	1024	33.6173	875	33.6173	841
33.6418	344	33.6418	683	33.6418	619	33.6418	936	33.6418	914	33.6418	849
33.6663	304	33.6663	756	33.6663	545	33.6663	941	33.6663	872	33.6663	844
33.6908	303	33.6908	740	33.6908	593	33.6908	941	33.6908	882	33.6908	866
33.7154	324	33.7154	707	33.7154	589	33.7154	911	33.7154	907	33.7154	861
33.7399	309	33.7399	759	33.7399	633	33.7399	905	33.7399	827	33.7399	815
33.7644	329	33.7644	728	33.7644	589	33.7644	943	33.7644	853	33.7644	835
33.7889	367	33.7889	714	33.7889	587	33.7889	916	33.7889	895	33.7889	832
33.8135	295	33.8135	718	33.8135	591	33.8135	935	33.8135	879	33.8135	838
33.838	318	33.838	774	33.838	605	33.838	885	33.838	865	33.838	849
33.8625	329	33.8625	722	33.8625	588	33.8625	926	33.8625	897	33.8625	830
33.887	327	33.887	703	33.887	595	33.887	897	33.887	898	33.887	850
33.9115	326	33.9115	735	33.9115	616	33.9115	900	33.9115	916	33.9115	877
33.9361	336	33.9361	719	33.9361	600	33.9361	935	33.9361	874	33.9361	792
33.9606	317	33.9606	689	33.9606	598	33.9606	951	33.9606	867	33.9606	882
33.9851	322	33.9851	709	33.9851	549	33.9851	862	33.9851	900	33.9851	818
34.0096	299	34.0096	664	34.0096	614	34.0096	942	34.0096	867	34.0096	815
34.0341	342	34.0341	702	34.0341	633	34.0341	895	34.0341	872	34.0341	839
34.0587	314	34.0587	732	34.0587	585	34.0587	900	34.0587	875	34.0587	812
34.0832	312	34.0832	745	34.0832	570	34.0832	896	34.0832	866	34.0832	833
34.1077	321	34.1077	695	34.1077	595	34.1077	905	34.1077	921	34.1077	833
34.1322	321	34.1322	732	34.1322	580	34.1322	921	34.1322	836	34.1322	802
34.1568	326	34.1568	702	34.1568	560	34.1568	917	34.1568	862	34.1568	860
34.1813	292	34.1813	732	34.1813	559	34.1813	936	34.1813	875	34.1813	905
34.2058	289	34.2058	714	34.2058	568	34.2058	903	34.2058	866	34.2058	832
34.2303	315	34.2303	715	34.2303	563	34.2303	924	34.2303	840	34.2303	892
34.2548	332	34.2548	748	34.2548	561	34.2548	897	34.2548	841	34.2548	831
34.2794	309	34.2794	756	34.2794	567	34.2794	936	34.2794	862	34.2794	876
34.3039	292	34.3039	646	34.3039	614	34.3039	929	34.3039	863	34.3039	850
34.3284	313	34.3284	745	34.3284	607	34.3284	910	34.3284	882	34.3284	867
34.3529	329	34.3529	710	34.3529	590	34.3529	890	34.3529	848	34.3529	799
34.3775	340	34.3775	739	34.3775	583	34.3775	855	34.3775	847	34.3775	801
34.402	317	34.402	697	34.402	607	34.402	897	34.402	865	34.402	822
34.4265	347	34.4265	683	34.4265	536	34.4265	888	34.4265	884	34.4265	826
34.451	332	34.451	733	34.451	601	34.451	883	34.451	882	34.451	814
34.4755	311	34.4755	690	34.4755	598	34.4755	937	34.4755	853	34.4755	802
34.5001	344	34.5001	664	34.5001	568	34.5001	920	34.5001	855	34.5001	855
34.5246	299	34.5246	713	34.5246	568	34.5246	904	34.5246	826	34.5246	835
34.5491	338	34.5491	735	34.5491	556	34.5491	902	34.5491	835	34.5491	852
34.5736	302	34.5736	672	34.5736	564	34.5736	903	34.5736	878	34.5736	797
34.5981	295	34.5981	652	34.5981	553	34.5981	924	34.5981	847	34.5981	839
34.6227	346	34.6227	708	34.6227	548	34.6227	889	34.6227	847	34.6227	765
34.6472	305	34.6472	727	34.6472	550	34.6472	918	34.6472	896	34.6472	860
34.6717	344	34.6717	690	34.6717	561	34.6717	899	34.6717	865	34.6717	811
34.6962	275	34.6962	716	34.6962	554	34.6962	890	34.6962	853	34.6962	850
34.7208	298	34.7208	708	34.7208	591	34.7208	909	34.7208	824	34.7208	817
34.7453	303	34.7453	691	34.7453	537	34.7453	920	34.7453	800	34.7453	738
34.7698	312	34.7698	674	34.7698	579	34.7698	849	34.7698	847	34.7698	845
34.7943	272	34.7943	678	34.7943	573	34.7943	910	34.7943	867	34.7943	804
34.8188	292	34.8188	688	34.8188	603	34.8188	911	34.8188	863	34.8188	868
34.8434	317	34.8434	665	34.8434	560	34.8434	837	34.8434	818	34.8434	842
34.8679	311	34.8679	678	34.8679	556	34.8679	884	34.8679	840	34.8679	827
34.8924	294	34.8924	725	34.8924	568	34.8924	899	34.8924	807	34.8924	818
34.9169	290	34.9169	702	34.9169	574	34.9169	892	34.9169	879	34.9169	824
34.9415	331	34.9415	689	34.9415	587	34.9415	842	34.9415	868	34.9415	816
34.966	355	34.966	740	34.966	558	34.966	879	34.966	826	34.966	782
34.9905	331	34.9905	712	34.9905	544	34.9905	865	34.9905	830	34.9905	793
35.015	323	35.015	713	35.015	546	35.015	860	35.015	816	35.015	818
35.0395	306	35.0395	684	35.0395	565	35.0395	882	35.0395	854	35.0395	842
35.0641	301	35.0641	708	35.0641	561	35.0641	903	35.0641	901	35.0641	841
35.0886	272	35.0886	694	35.0886	544	35.0886	902	35.0886	852	35.0886	889
35.1131	341	35.1131	703	35.1131	576	35.1131	916	35.1131	888	35.1131	778
35.1376	320	35.1376	659	35.1376	554	35.1376	924	35.1376	869	35.1376	796
35.1622	301	35.1622	730	35.1622	533	35.1622	890	35.1622	881	35.1622	780
35.1867	301	35.1867	684	35.1867	563	35.1867	934	35.1867	884	35.1867	869
35.2112	366	35.2112	635	35.2112	570	35.2112	870	35.2112	870	35.2112	843
35.2357	316	35.2357	648	35.2357	585	35.2357	917	35.2357	826	35.2357	835
35.2602	307	35.2602	651	35.2602	587	35.2602	925	35.2602	844	35.2602	829
35.2848	334	35.2848	684	35.2848	571	35.2848	873	35.2848	878	35.2848	806
35.3093	328	35.3093	656	35.3093	554	35.3093	890	35.3093	823	35.3093	799
35.3338	305	35.3338	684	35.3338	607	35.3338	898	35.3338	822	35.3338	849
35.3583	283	35.3583	719	35.3583	535	35.3583	853	35.3583	893	35.3583	834
35.3829	285	35.3829	645	35.3829	544	35.3829	856	35.3829	869	35.3829	793
35.4074	341	35.4074	720	35.4074	578	35.4074	872	35.4074	805	35.4074	845
35.4319	294	35.4319	669	35.4319	545	35.4319	862	35.4319	821	35.4319	852
35.4564	308	35.4564	743	35.4564	575	35.4564	861	35.4564	861	35.4564	831
35.4809	293	35.4809	706	35.4809	547	35.4809	888	35.4809	894	35.4809	796
35.5055	314	35.5055	682	35.5055	547	35.5055	952	35.5055	843	35.5055	781
35.53	336	35.53	705	35.53	541	35.53	895	35.53	801	35.53	853
35.5545	296	35.5545	731	35.5545	587	35.5545	881	35.5545	829	35.5545	820
35.579	312	35.579	653	35.579	544	35.579	887	35.579	862	35.579	776
35.6036	298	35.6036	652	35.6036	587	35.6036	877	35.6036	763	35.6036	847
35.6281	321	35.6281	659	35.6281	542	35.6281	913	35.6281	850	35.6281	769
35.6526	301	35.6526	670	35.6526	556	35.6526	896	35.6526	859	35.6526	822
35.6771	296	35.6771	712	35.6771	540	35.6771	916	35.6771	834	35.6771	840
35.7017	309	35.7017	667	35.7017	573	35.7017	844	35.7017	802	35.7017	805
35.7262	314	35.7262	689	35.7262	568	35.7262	946	35.7262	821	35.7262	794
35.7507	325	35.7507	648	35.7507	585	35.7507	857	35.7507	798	35.7507	776
35.7752	303	35.7752	695	35.7752	557	35.7752	915	35.7752	842	35.7752	750
35.7997	328	35.7997	644	35.7997	505	35.7997	847	35.7997	816	35.7997	822
35.8243	312	35.8243	681	35.8243	532	35.8243	916	35.8243	770	35.8243	785
35.8488	302	35.8488	634	35.8488	530	35.8488	871	35.8488	849	35.8488	782
35.8733	335	35.8733	691	35.8733	529	35.8733	881	35.8733	854	35.8733	854
35.8978	289	35.8978	674	35.8978	523	35.8978	845	35.8978	838	35.8978	817
35.9224	340	35.9224	679	35.9224	562	35.9224	876	35.9224	845	35.9224	803
35.9469	313	35.9469	697	35.9469	531	35.9469	867	35.9469	857	35.9469	811
35.9714	308	35.9714	761	35.9714	552	35.9714	869	35.9714	856	35.9714	835
35.9959	335	35.9959	673	35.9959	544	35.9959	895	35.9959	812	35.9959	825
36.0204	293	36.0204	702	36.0204	579	36.0204	884	36.0204	855	36.0204	784
36.045	297	36.045	661	36.045	558	36.045	842	36.045	820	36.045	838
36.0695	318	36.0695	708	36.0695	564	36.0695	881	36.0695	846	36.0695	859
36.094	324	36.094	673	36.094	512	36.094	871	36.094	779	36.094	810
36.1185	326	36.1185	693	36.1185	511	36.1185	882	36.1185	803	36.1185	825
36.1431	315	36.1431	668	36.1431	551	36.1431	876	36.1431	792	36.1431	796
36.1676	325	36.1676	674	36.1676	578	36.1676	888	36.1676	827	36.1676	856
36.1921	306	36.1921	704	36.1921	578	36.1921	939	36.1921	869	36.1921	770
36.2166	326	36.2166	661	36.2166	562	36.2166	946	36.2166	818	36.2166	778
36.2411	325	36.2411	689	36.2411	522	36.2411	844	36.2411	816	36.2411	839
36.2657	306	36.2657	682	36.2657	575	36.2657	898	36.2657	851	36.2657	784
36.2902	321	36.2902	668	36.2902	514	36.2902	886	36.2902	800	36.2902	814
36.3147	300	36.3147	680	36.3147	522	36.3147	835	36.3147	858	36.3147	830
36.3392	342	36.3392	654	36.3392	519	36.3392	856	36.3392	832	36.3392	826
36.3637	322	36.3637	685	36.3637	555	36.3637	869	36.3637	804	36.3637	829
36.3883	338	36.3883	693	36.3883	520	36.3883	895	36.3883	884	36.3883	835
36.4128	329	36.4128	632	36.4128	559	36.4128	868	36.4128	844	36.4128	787
36.4373	319	36.4373	643	36.4373	561	36.4373	841	36.4373	822	36.4373	807
36.4618	303	36.4618	621	36.4618	520	36.4618	895	36.4618	846	36.4618	795
36.4864	327	36.4864	730	36.4864	507	36.4864	845	36.4864	859	36.4864	762
36.5109	285	36.5109	658	36.5109	568	36.5109	896	36.5109	868	36.5109	798
36.5354	304	36.5354	647	36.5354	533	36.5354	911	36.5354	839	36.5354	814
36.5599	311	36.5599	655	36.5599	540	36.5599	876	36.5599	786	36.5599	852
36.5844	304	36.5844	706	36.5844	538	36.5844	852	36.5844	874	36.5844	780
36.609	317	36.609	666	36.609	528	36.609	870	36.609	834	36.609	783
36.6335	318	36.6335	641	36.6335	522	36.6335	854	36.6335	809	36.6335	792
36.658	301	36.658	635	36.658	553	36.658	864	36.658	821	36.658	792
36.6825	313	36.6825	680	36.6825	533	36.6825	855	36.6825	821	36.6825	774
36.7071	300	36.7071	633	36.7071	524	36.7071	812	36.7071	812	36.7071	814
36.7316	300	36.7316	670	36.7316	577	36.7316	888	36.7316	800	36.7316	802
36.7561	284	36.7561	641	36.7561	529	36.7561	872	36.7561	826	36.7561	792
36.7806	328	36.7806	614	36.7806	520	36.7806	851	36.7806	847	36.7806	814
36.8051	303	36.8051	609	36.8051	501	36.8051	868	36.8051	855	36.8051	787
36.8297	313	36.8297	684	36.8297	519	36.8297	880	36.8297	785	36.8297	840
36.8542	322	36.8542	688	36.8542	496	36.8542	903	36.8542	801	36.8542	796
36.8787	318	36.8787	648	36.8787	551	36.8787	862	36.8787	856	36.8787	822
36.9032	315	36.9032	621	36.9032	528	36.9032	845	36.9032	769	36.9032	798
36.9278	307	36.9278	635	36.9278	509	36.9278	875	36.9278	846	36.9278	837
36.9523	300	36.9523	690	36.9523	542	36.9523	877	36.9523	883	36.9523	820
36.9768	345	36.9768	737	36.9768	541	36.9768	846	36.9768	863	36.9768	798
37.0013	334	37.0013	609	37.0013	506	37.0013	844	37.0013	841	37.0013	840
37.0258	274	37.0258	664	37.0258	569	37.0258	819	37.0258	788	37.0258	797
37.0504	298	37.0504	674	37.0504	574	37.0504	875	37.0504	854	37.0504	833
37.0749	318	37.0749	673	37.0749	515	37.0749	864	37.0749	812	37.0749	785
37.0994	311	37.0994	672	37.0994	549	37.0994	848	37.0994	870	37.0994	777
37.1239	297	37.1239	643	37.1239	535	37.1239	892	37.1239	877	37.1239	802
37.1484	297	37.1484	675	37.1484	549	37.1484	881	37.1484	812	37.1484	767
37.173	311	37.173	608	37.173	528	37.173	875	37.173	814	37.173	790
37.1975	267	37.1975	707	37.1975	523	37.1975	879	37.1975	830	37.1975	764
37.222	289	37.222	618	37.222	540	37.222	885	37.222	901	37.222	810
37.2465	317	37.2465	684	37.2465	553	37.2465	920	37.2465	811	37.2465	767
37.2711	297	37.2711	667	37.2711	539	37.2711	854	37.2711	803	37.2711	798
37.2956	316	37.2956	630	37.2956	546	37.2956	855	37.2956	797	37.2956	819
37.3201	307	37.3201	685	37.3201	577	37.3201	909	37.3201	848	37.3201	818
37.3446	325	37.3446	626	37.3446	517	37.3446	865	37.3446	829	37.3446	819
37.3691	288	37.3691	646	37.3691	508	37.3691	854	37.3691	796	37.3691	822
37.3937	301	37.3937	691	37.3937	551	37.3937	912	37.3937	785	37.3937	784
37.4182	337	37.4182	657	37.4182	529	37.4182	890	37.4182	826	37.4182	769
37.4427	304	37.4427	702	37.4427	572	37.4427	878	37.4427	834	37.4427	788
37.4672	270	37.4672	626	37.4672	551	37.4672	827	37.4672	769	37.4672	763
37.4918	321	37.4918	677	37.4918	502	37.4918	824	37.4918	803	37.4918	714
37.5163	302	37.5163	638	37.5163	543	37.5163	838	37.5163	836	37.5163	807
37.5408	273	37.5408	651	37.5408	541	37.5408	819	37.5408	794	37.5408	770
37.5653	292	37.5653	662	37.5653	516	37.5653	820	37.5653	794	37.5653	756
37.5898	302	37.5898	659	37.5898	533	37.5898	867	37.5898	848	37.5898	831
37.6144	291	37.6144	666	37.6144	522	37.6144	892	37.6144	784	37.6144	784
37.6389	307	37.6389	664	37.6389	507	37.6389	840	37.6389	801	37.6389	792
37.6634	309	37.6634	646	37.6634	507	37.6634	842	37.6634	820	37.6634	823
37.6879	274	37.6879	652	37.6879	516	37.6879	850	37.6879	853	37.6879	775
37.7125	295	37.7125	645	37.7125	545	37.7125	849	37.7125	774	37.7125	768
37.737	329	37.737	670	37.737	515	37.737	886	37.737	862	37.737	831
37.7615	318	37.7615	667	37.7615	579	37.7615	878	37.7615	864	37.7615	851
37.786	304	37.786	648	37.786	534	37.786	865	37.786	792	37.786	785
37.8105	282	37.8105	612	37.8105	535	37.8105	835	37.8105	835	37.8105	782
37.8351	345	37.8351	651	37.8351	524	37.8351	893	37.8351	820	37.8351	771
37.8596	296	37.8596	649	37.8596	528	37.8596	834	37.8596	863	37.8596	834
37.8841	311	37.8841	628	37.8841	522	37.8841	814	37.8841	912	37.8841	803
37.9086	324	37.9086	668	37.9086	540	37.9086	856	37.9086	815	37.9086	810
37.9332	334	37.9332	645	37.9332	527	37.9332	881	37.9332	879	37.9332	750
37.9577	305	37.9577	636	37.9577	539	37.9577	878	37.9577	806	37.9577	783
37.9822	332	37.9822	637	37.9822	483	37.9822	859	37.9822	824	37.9822	767
38.0067	330	38.0067	647	38.0067	549	38.0067	828	38.0067	830	38.0067	771
38.0312	297	38.0312	675	38.0312	513	38.0312	813	38.0312	843	38.0312	791
38.0558	306	38.0558	636	38.0558	529	38.0558	846	38.0558	814	38.0558	837
38.0803	300	38.0803	695	38.0803	509	38.0803	835	38.0803	834	38.0803	773
38.1048	298	38.1048	633	38.1048	522	38.1048	877	38.1048	803	38.1048	712
38.1293	321	38.1293	603	38.1293	535	38.1293	888	38.1293	776	38.1293	763
38.1539	316	38.1539	667	38.1539	541	38.1539	894	38.1539	766	38.1539	812
38.1784	309	38.1784	683	38.1784	549	38.1784	833	38.1784	772	38.1784	834
38.2029	299	38.2029	642	38.2029	513	38.2029	843	38.2029	793	38.2029	832
38.2274	301	38.2274	661	38.2274	550	38.2274	837	38.2274	810	38.2274	779
38.252	321	38.252	630	38.252	508	38.252	877	38.252	827	38.252	736
38.2765	338	38.2765	670	38.2765	544	38.2765	796	38.2765	853	38.2765	748
38.301	313	38.301	622	38.301	493	38.301	863	38.301	831	38.301	752
38.3255	338	38.3255	657	38.3255	501	38.3255	907	38.3255	848	38.3255	762
38.35	276	38.35	678	38.35	523	38.35	876	38.35	786	38.35	791
38.3746	259	38.3746	670	38.3746	512	38.3746	871	38.3746	791	38.3746	781
38.3991	331	38.3991	677	38.3991	504	38.3991	802	38.3991	755	38.3991	737
38.4236	342	38.4236	655	38.4236	526	38.4236	879	38.4236	839	38.4236	807
38.4481	311	38.4481	653	38.4481	510	38.4481	868	38.4481	791	38.4481	751
38.4726	304	38.4726	647	38.4726	549	38.4726	863	38.4726	766	38.4726	799
38.4972	322	38.4972	607	38.4972	547	38.4972	840	38.4972	830	38.4972	768
38.5217	293	38.5217	659	38.5217	508	38.5217	845	38.5217	865	38.5217	738
38.5462	292	38.5462	635	38.5462	507	38.5462	844	38.5462	775	38.5462	722
38.5707	266	38.5707	654	38.5707	501	38.5707	825	38.5707	805	38.5707	792
38.5953	292	38.5953	714	38.5953	505	38.5953	818	38.5953	768	38.5953	734
38.6198	313	38.6198	690	38.6198	468	38.6198	828	38.6198	741	38.6198	771
38.6443	285	38.6443	670	38.6443	495	38.6443	868	38.6443	813	38.6443	788
38.6688	297	38.6688	638	38.6688	518	38.6688	831	38.6688	817	38.6688	765
38.6933	305	38.6933	673	38.6933	501	38.6933	836	38.6933	798	38.6933	768
38.7179	322	38.7179	685	38.7179	547	38.7179	861	38.7179	827	38.7179	763
38.7424	308	38.7424	649	38.7424	490	38.7424	849	38.7424	789	38.7424	786
38.7669	316	38.7669	621	38.7669	550	38.7669	850	38.7669	784	38.7669	754
38.7914	311	38.7914	632	38.7914	511	38.7914	812	38.7914	778	38.7914	777
38.816	294	38.816	672	38.816	517	38.816	835	38.816	825	38.816	783
38.8405	305	38.8405	637	38.8405	523	38.8405	860	38.8405	851	38.8405	797
38.865	319	38.865	674	38.865	537	38.865	844	38.865	807	38.865	746
38.8895	307	38.8895	611	38.8895	523	38.8895	842	38.8895	790	38.8895	770
38.914	315	38.914	696	38.914	493	38.914	804	38.914	784	38.914	756
38.9386	287	38.9386	668	38.9386	488	38.9386	847	38.9386	844	38.9386	765
38.9631	305	38.9631	672	38.9631	489	38.9631	850	38.9631	825	38.9631	743
38.9876	302	38.9876	637	38.9876	509	38.9876	835	38.9876	792	38.9876	750
39.0121	291	39.0121	611	39.0121	534	39.0121	826	39.0121	794	39.0121	809
39.0367	322	39.0367	653	39.0367	498	39.0367	833	39.0367	794	39.0367	763
39.0612	317	39.0612	649	39.0612	530	39.0612	820	39.0612	867	39.0612	793
39.0857	328	39.0857	638	39.0857	544	39.0857	880	39.0857	821	39.0857	750
39.1102	292	39.1102	620	39.1102	478	39.1102	817	39.1102	806	39.1102	715
39.1347	307	39.1347	663	39.1347	511	39.1347	853	39.1347	783	39.1347	780
39.1593	287	39.1593	631	39.1593	491	39.1593	838	39.1593	765	39.1593	812
39.1838	344	39.1838	597	39.1838	485	39.1838	855	39.1838	758	39.1838	734
39.2083	291	39.2083	620	39.2083	572	39.2083	809	39.2083	795	39.2083	767
39.2328	309	39.2328	639	39.2328	503	39.2328	896	39.2328	801	39.2328	704
39.2574	319	39.2574	616	39.2574	526	39.2574	846	39.2574	747	39.2574	759
39.2819	318	39.2819	625	39.2819	524	39.2819	830	39.2819	830	39.2819	781
39.3064	316	39.3064	658	39.3064	501	39.3064	774	39.3064	759	39.3064	802
39.3309	342	39.3309	659	39.3309	497	39.3309	852	39.3309	870	39.3309	767
39.3554	313	39.3554	630	39.3554	524	39.3554	812	39.3554	801	39.3554	787
39.38	322	39.38	650	39.38	543	39.38	854	39.38	840	39.38	759
39.4045	305	39.4045	628	39.4045	515	39.4045	833	39.4045	810	39.4045	763
39.429	294	39.429	714	39.429	549	39.429	846	39.429	812	39.429	732
39.4535	279	39.4535	624	39.4535	525	39.4535	872	39.4535	761	39.4535	770
39.4781	307	39.4781	621	39.4781	499	39.4781	864	39.4781	792	39.4781	775
39.5026	324	39.5026	633	39.5026	550	39.5026	856	39.5026	810	39.5026	753
39.5271	303	39.5271	672	39.5271	495	39.5271	832	39.5271	820	39.5271	786
39.5516	332	39.5516	599	39.5516	501	39.5516	807	39.5516	822	39.5516	714
39.5761	285	39.5761	636	39.5761	523	39.5761	857	39.5761	814	39.5761	754
39.6007	304	39.6007	663	39.6007	526	39.6007	849	39.6007	819	39.6007	769
39.6252	286	39.6252	622	39.6252	474	39.6252	823	39.6252	762	39.6252	732
39.6497	294	39.6497	643	39.6497	492	39.6497	828	39.6497	750	39.6497	755
39.6742	301	39.6742	638	39.6742	475	39.6742	856	39.6742	759	39.6742	712
39.6987	352	39.6987	633	39.6987	532	39.6987	835	39.6987	849	39.6987	789
39.7233	342	39.7233	600	39.7233	503	39.7233	859	39.7233	815	39.7233	778
39.7478	306	39.7478	591	39.7478	496	39.7478	844	39.7478	776	39.7478	750
39.7723	303	39.7723	600	39.7723	531	39.7723	837	39.7723	812	39.7723	715
39.7968	313	39.7968	591	39.7968	497	39.7968	813	39.7968	814	39.7968	801
39.8214	283	39.8214	651	39.8214	534	39.8214	799	39.8214	792	39.8214	765
39.8459	287	39.8459	665	39.8459	504	39.8459	781	39.8459	786	39.8459	755
39.8704	307	39.8704	637	39.8704	493	39.8704	858	39.8704	797	39.8704	752
39.8949	298	39.8949	642	39.8949	498	39.8949	818	39.8949	779	39.8949	757
39.9194	293	39.9194	662	39.9194	506	39.9194	794	39.9194	838	39.9194	732
39.944	293	39.944	631	39.944	523	39.944	817	39.944	736	39.944	767
39.9685	311	39.9685	611	39.9685	487	39.9685	815	39.9685	760	39.9685	786
39.993	277	39.993	640	39.993	528	39.993	847	39.993	801	39.993	752
40.0175	335	40.0175	619	40.0175	500	40.0175	863	40.0175	820	40.0175	746
40.0421	337	40.0421	615	40.0421	504	40.0421	850	40.0421	763	40.0421	788
40.0666	319	40.0666	624	40.0666	514	40.0666	842	40.0666	783	40.0666	774
40.0911	310	40.0911	630	40.0911	518	40.0911	835	40.0911	774	40.0911	740
40.1156	333	40.1156	679	40.1156	498	40.1156	792	40.1156	806	40.1156	760
40.1401	298	40.1401	637	40.1401	465	40.1401	836	40.1401	787	40.1401	752
40.1647	248	40.1647	656	40.1647	503	40.1647	816	40.1647	835	40.1647	759
40.1892	288	40.1892	653	40.1892	526	40.1892	880	40.1892	799	40.1892	720
40.2137	306	40.2137	650	40.2137	517	40.2137	814	40.2137	810	40.2137	755
40.2382	289	40.2382	607	40.2382	509	40.2382	833	40.2382	793	40.2382	743
40.2628	316	40.2628	647	40.2628	501	40.2628	873	40.2628	800	40.2628	745
40.2873	298	40.2873	606	40.2873	470	40.2873	812	40.2873	784	40.2873	716
40.3118	315	40.3118	642	40.3118	466	40.3118	824	40.3118	790	40.3118	770
40.3363	291	40.3363	593	40.3363	546	40.3363	824	40.3363	776	40.3363	757
40.3608	331	40.3608	662	40.3608	511	40.3608	810	40.3608	706	40.3608	745
40.3854	290	40.3854	628	40.3854	489	40.3854	858	40.3854	789	40.3854	746
40.4099	311	40.4099	582	40.4099	502	40.4099	833	40.4099	804	40.4099	724
40.4344	286	40.4344	662	40.4344	488	40.4344	841	40.4344	776	40.4344	767
40.4589	321	40.4589	620	40.4589	502	40.4589	804	40.4589	805	40.4589	786
40.4834	285	40.4834	610	40.4834	468	40.4834	830	40.4834	805	40.4834	713
40.508	320	40.508	670	40.508	484	40.508	822	40.508	848	40.508	744
40.5325	328	40.5325	648	40.5325	508	40.5325	797	40.5325	785	40.5325	786
40.557	335	40.557	616	40.557	494	40.557	866	40.557	821	40.557	772
40.5815	311	40.5815	627	40.5815	478	40.5815	826	40.5815	779	40.5815	750
40.6061	293	40.6061	624	40.6061	515	40.6061	823	40.6061	786	40.6061	715
40.6306	291	40.6306	670	40.6306	488	40.6306	817	40.6306	785	40.6306	730
40.6551	328	40.6551	703	40.6551	481	40.6551	882	40.6551	788	40.6551	703
40.6796	327	40.6796	592	40.6796	469	40.6796	827	40.6796	738	40.6796	734
40.7041	299	40.7041	643	40.7041	552	40.7041	824	40.7041	780	40.7041	739
40.7287	296	40.7287	628	40.7287	478	40.7287	791	40.7287	799	40.7287	736
40.7532	314	40.7532	581	40.7532	505	40.7532	812	40.7532	737	40.7532	735
40.7777	327	40.7777	662	40.7777	496	40.7777	859	40.7777	787	40.7777	738
40.8022	306	40.8022	635	40.8022	528	40.8022	772	40.8022	830	40.8022	778
40.8268	294	40.8268	633	40.8268	508	40.8268	827	40.8268	752	40.8268	759
40.8513	289	40.8513	650	40.8513	474	40.8513	800	40.8513	748	40.8513	748
40.8758	278	40.8758	606	40.8758	526	40.8758	780	40.8758	767	40.8758	690
40.9003	303	40.9003	629	40.9003	545	40.9003	834	40.9003	790	40.9003	746
40.9248	320	40.9248	655	40.9248	501	40.9248	869	40.9248	799	40.9248	755
40.9494	303	40.9494	603	40.9494	447	40.9494	800	40.9494	757	40.9494	707
40.9739	311	40.9739	636	40.9739	511	40.9739	862	40.9739	751	40.9739	728
40.9984	322	40.9984	628	40.9984	493	40.9984	825	40.9984	790	40.9984	811
41.0229	314	41.0229	581	41.0229	478	41.0229	896	41.0229	798	41.0229	794
41.0475	310	41.0475	594	41.0475	493	41.0475	808	41.0475	784	41.0475	722
41.072	319	41.072	582	41.072	503	41.072	848	41.072	788	41.072	737
41.0965	293	41.0965	664	41.0965	478	41.0965	848	41.0965	801	41.0965	743
41.121	336	41.121	639	41.121	479	41.121	846	41.121	808	41.121	755
41.1456	326	41.1456	633	41.1456	531	41.1456	808	41.1456	782	41.1456	773
41.1701	300	41.1701	628	41.1701	484	41.1701	857	41.1701	767	41.1701	759
41.1946	309	41.1946	651	41.1946	501	41.1946	857	41.1946	786	41.1946	735
41.2191	302	41.2191	646	41.2191	512	41.2191	826	41.2191	771	41.2191	708
41.2436	320	41.2436	624	41.2436	464	41.2436	823	41.2436	737	41.2436	772
41.2682	334	41.2682	601	41.2682	509	41.2682	789	41.2682	759	41.2682	766
41.2927	285	41.2927	598	41.2927	494	41.2927	752	41.2927	732	41.2927	761
41.3172	313	41.3172	630	41.3172	494	41.3172	800	41.3172	765	41.3172	762
41.3417	324	41.3417	666	41.3417	502	41.3417	798	41.3417	750	41.3417	777
41.3663	312	41.3663	620	41.3663	461	41.3663	794	41.3663	761	41.3663	728
41.3908	304	41.3908	591	41.3908	495	41.3908	782	41.3908	762	41.3908	764
41.4153	298	41.4153	632	41.4153	492	41.4153	798	41.4153	767	41.4153	681
41.4398	309	41.4398	551	41.4398	535	41.4398	776	41.4398	736	41.4398	677
41.4643	308	41.4643	609	41.4643	469	41.4643	787	41.4643	783	41.4643	683
41.4889	329	41.4889	579	41.4889	487	41.4889	806	41.4889	794	41.4889	745
41.5134	302	41.5134	629	41.5134	475	41.5134	779	41.5134	777	41.5134	767
41.5379	288	41.5379	606	41.5379	506	41.5379	852	41.5379	760	41.5379	738
41.5624	295	41.5624	665	41.5624	519	41.5624	770	41.5624	773	41.5624	773
41.587	338	41.587	619	41.587	492	41.587	783	41.587	781	41.587	717
41.6115	294	41.6115	658	41.6115	513	41.6115	833	41.6115	726	41.6115	719
41.636	299	41.636	614	41.636	481	41.636	815	41.636	774	41.636	734
41.6605	303	41.6605	626	41.6605	496	41.6605	824	41.6605	737	41.6605	736
41.685	281	41.685	624	41.685	475	41.685	849	41.685	735	41.685	742
41.7096	346	41.7096	575	41.7096	499	41.7096	790	41.7096	783	41.7096	794
41.7341	313	41.7341	568	41.7341	527	41.7341	817	41.7341	812	41.7341	740
41.7586	316	41.7586	606	41.7586	495	41.7586	858	41.7586	797	41.7586	744
41.7831	287	41.7831	632	41.7831	499	41.7831	773	41.7831	742	41.7831	758
41.8077	299	41.8077	601	41.8077	485	41.8077	848	41.8077	754	41.8077	725
41.8322	327	41.8322	609	41.8322	510	41.8322	812	41.8322	755	41.8322	677
41.8567	310	41.8567	636	41.8567	500	41.8567	783	41.8567	803	41.8567	710
41.8812	326	41.8812	567	41.8812	493	41.8812	795	41.8812	765	41.8812	732
41.9057	339	41.9057	658	41.9057	489	41.9057	781	41.9057	798	41.9057	716
41.9303	292	41.9303	616	41.9303	518	41.9303	785	41.9303	794	41.9303	707
41.9548	293	41.9548	657	41.9548	425	41.9548	761	41.9548	765	41.9548	701
41.9793	311	41.9793	616	41.9793	524	41.9793	799	41.9793	781	41.9793	753
42.0038	299	42.0038	584	42.0038	509	42.0038	749	42.0038	742	42.0038	743
42.0284	301	42.0284	562	42.0284	533	42.0284	745	42.0284	757	42.0284	754
42.0529	298	42.0529	627	42.0529	457	42.0529	786	42.0529	799	42.0529	760
42.0774	330	42.0774	624	42.0774	480	42.0774	801	42.0774	791	42.0774	711
42.1019	304	42.1019	682	42.1019	464	42.1019	779	42.1019	820	42.1019	720
42.1264	271	42.1264	583	42.1264	489	42.1264	827	42.1264	745	42.1264	659
42.151	331	42.151	598	42.151	500	42.151	810	42.151	779	42.151	753
42.1755	300	42.1755	657	42.1755	484	42.1755	772	42.1755	779	42.1755	713
42.2	293	42.2	607	42.2	522	42.2	811	42.2	724	42.2	726
42.2245	304	42.2245	644	42.2245	497	42.2245	832	42.2245	769	42.2245	725
42.249	292	42.249	619	42.249	484	42.249	798	42.249	789	42.249	708
42.2736	296	42.2736	617	42.2736	462	42.2736	775	42.2736	755	42.2736	702
42.2981	332	42.2981	598	42.2981	490	42.2981	777	42.2981	746	42.2981	714
42.3226	324	42.3226	618	42.3226	465	42.3226	827	42.3226	778	42.3226	682
42.3471	327	42.3471	613	42.3471	465	42.3471	780	42.3471	706	42.3471	699
42.3717	294	42.3717	606	42.3717	462	42.3717	800	42.3717	799	42.3717	749
42.3962	334	42.3962	598	42.3962	422	42.3962	804	42.3962	715	42.3962	710
42.4207	308	42.4207	614	42.4207	479	42.4207	757	42.4207	791	42.4207	707
42.4452	287	42.4452	665	42.4452	450	42.4452	786	42.4452	777	42.4452	678
42.4697	322	42.4697	623	42.4697	482	42.4697	771	42.4697	779	42.4697	731
42.4943	345	42.4943	623	42.4943	453	42.4943	806	42.4943	771	42.4943	712
42.5188	294	42.5188	624	42.5188	476	42.5188	818	42.5188	762	42.5188	751
42.5433	312	42.5433	617	42.5433	437	42.5433	740	42.5433	768	42.5433	729
42.5678	292	42.5678	623	42.5678	509	42.5678	820	42.5678	753	42.5678	653
42.5924	328	42.5924	631	42.5924	467	42.5924	792	42.5924	747	42.5924	736
42.6169	298	42.6169	627	42.6169	469	42.6169	809	42.6169	714	42.6169	747
42.6414	334	42.6414	583	42.6414	458	42.6414	794	42.6414	766	42.6414	727
42.6659	298	42.6659	593	42.6659	482	42.6659	780	42.6659	700	42.6659	700
42.6904	331	42.6904	634	42.6904	484	42.6904	793	42.6904	787	42.6904	701
42.715	315	42.715	589	42.715	481	42.715	774	42.715	756	42.715	693
42.7395	341	42.7395	606	42.7395	476	42.7395	798	42.7395	743	42.7395	691
42.764	305	42.764	594	42.764	470	42.764	843	42.764	770	42.764	662
42.7885	315	42.7885	609	42.7885	455	42.7885	831	42.7885	740	42.7885	727
42.813	325	42.813	707	42.813	492	42.813	777	42.813	684	42.813	705
42.8376	340	42.8376	628	42.8376	487	42.8376	776	42.8376	692	42.8376	678
42.8621	287	42.8621	611	42.8621	486	42.8621	780	42.8621	738	42.8621	722
42.8866	313	42.8866	630	42.8866	490	42.8866	804	42.8866	763	42.8866	734
42.9111	310	42.9111	614	42.9111	467	42.9111	840	42.9111	764	42.9111	671
42.9357	303	42.9357	651	42.9357	477	42.9357	768	42.9357	741	42.9357	690
42.9602	319	42.9602	628	42.9602	453	42.9602	785	42.9602	743	42.9602	671
42.9847	295	42.9847	595	42.9847	438	42.9847	792	42.9847	707	42.9847	695
43.0092	330	43.0092	605	43.0092	449	43.0092	805	43.0092	742	43.0092	689
43.0337	293	43.0337	634	43.0337	471	43.0337	837	43.0337	725	43.0337	705
43.0583	324	43.0583	568	43.0583	457	43.0583	838	43.0583	784	43.0583	782
43.0828	312	43.0828	582	43.0828	472	43.0828	813	43.0828	750	43.0828	694
43.1073	339	43.1073	557	43.1073	476	43.1073	759	43.1073	717	43.1073	682
43.1318	319	43.1318	581	43.1318	462	43.1318	781	43.1318	744	43.1318	728
43.1564	307	43.1564	580	43.1564	459	43.1564	780	43.1564	725	43.1564	709
43.1809	301	43.1809	586	43.1809	471	43.1809	799	43.1809	766	43.1809	715
43.2054	275	43.2054	545	43.2054	466	43.2054	771	43.2054	765	43.2054	709
43.2299	332	43.2299	596	43.2299	440	43.2299	764	43.2299	728	43.2299	669
43.2544	293	43.2544	671	43.2544	505	43.2544	804	43.2544	764	43.2544	678
43.279	307	43.279	619	43.279	487	43.279	790	43.279	758	43.279	735
43.3035	326	43.3035	608	43.3035	440	43.3035	803	43.3035	772	43.3035	719
43.328	283	43.328	624	43.328	475	43.328	783	43.328	743	43.328	689
43.3525	297	43.3525	634	43.3525	477	43.3525	784	43.3525	666	43.3525	669
43.3771	315	43.3771	633	43.3771	480	43.3771	807	43.3771	745	43.3771	665
43.4016	324	43.4016	618	43.4016	446	43.4016	775	43.4016	760	43.4016	724
43.4261	315	43.4261	609	43.4261	464	43.4261	781	43.4261	762	43.4261	642
43.4506	290	43.4506	544	43.4506	535	43.4506	769	43.4506	769	43.4506	708
43.4751	300	43.4751	554	43.4751	469	43.4751	752	43.4751	748	43.4751	715
43.4997	305	43.4997	590	43.4997	473	43.4997	788	43.4997	810	43.4997	738
43.5242	363	43.5242	599	43.5242	441	43.5242	777	43.5242	752	43.5242	732
43.5487	325	43.5487	571	43.5487	438	43.5487	820	43.5487	759	43.5487	716
43.5732	325	43.5732	588	43.5732	460	43.5732	770	43.5732	719	43.5732	706
43.5978	314	43.5978	578	43.5978	419	43.5978	762	43.5978	716	43.5978	652
43.6223	293	43.6223	628	43.6223	476	43.6223	763	43.6223	759	43.6223	740
43.6468	303	43.6468	632	43.6468	456	43.6468	802	43.6468	758	43.6468	725
43.6713	319	43.6713	537	43.6713	489	43.6713	790	43.6713	731	43.6713	661
43.6959	307	43.6959	610	43.6959	472	43.6959	852	43.6959	701	43.6959	707
43.7204	309	43.7204	612	43.7204	467	43.7204	774	43.7204	709	43.7204	698
43.7449	304	43.7449	572	43.7449	466	43.7449	801	43.7449	723	43.7449	671
43.7694	332	43.7694	615	43.7694	502	43.7694	762	43.7694	712	43.7694	672
43.7939	284	43.7939	608	43.7939	444	43.7939	776	43.7939	759	43.7939	710
43.8185	289	43.8185	611	43.8185	469	43.8185	780	43.8185	734	43.8185	681
43.843	281	43.843	609	43.843	462	43.843	757	43.843	690	43.843	682
43.8675	305	43.8675	624	43.8675	405	43.8675	719	43.8675	739	43.8675	681
43.892	287	43.892	619	43.892	399	43.892	764	43.892	689	43.892	674
43.9166	314	43.9166	608	43.9166	467	43.9166	787	43.9166	750	43.9166	673
43.9411	303	43.9411	571	43.9411	454	43.9411	804	43.9411	721	43.9411	684
43.9656	314	43.9656	553	43.9656	441	43.9656	745	43.9656	762	43.9656	673
43.9901	315	43.9901	560	43.9901	486	43.9901	778	43.9901	717	43.9901	691
44.0146	288	44.0146	583	44.0146	436	44.0146	779	44.0146	667	44.0146	683
44.0392	292	44.0392	567	44.0392	491	44.0392	745	44.0392	735	44.0392	686
44.0637	279	44.0637	613	44.0637	432	44.0637	754	44.0637	743	44.0637	679
44.0882	333	44.0882	613	44.0882	405	44.0882	759	44.0882	697	44.0882	622
44.1127	324	44.1127	588	44.1127	443	44.1127	784	44.1127	668	44.1127	669
44.1373	322	44.1373	567	44.1373	439	44.1373	773	44.1373	750	44.1373	666
44.1618	291	44.1618	564	44.1618	444	44.1618	762	44.1618	742	44.1618	686
44.1863	269	44.1863	576	44.1863	454	44.1863	763	44.1863	767	44.1863	693
44.2108	339	44.2108	600	44.2108	454	44.2108	728	44.2108	755	44.2108	671
44.2353	299	44.2353	561	44.2353	463	44.2353	789	44.2353	710	44.2353	662
44.2599	311	44.2599	558	44.2599	446	44.2599	802	44.2599	682	44.2599	671
44.2844	338	44.2844	580	44.2844	487	44.2844	793	44.2844	705	44.2844	632
44.3089	307	44.3089	552	44.3089	454	44.3089	744	44.3089	729	44.3089	639
44.3334	297	44.3334	566	44.3334	485	44.3334	739	44.3334	649	44.3334	670
44.3579	278	44.3579	562	44.3579	479	44.3579	735	44.3579	698	44.3579	673
44.3825	315	44.3825	608	44.3825	466	44.3825	704	44.3825	755	44.3825	683
44.407	280	44.407	561	44.407	431	44.407	738	44.407	701	44.407	649
44.4315	323	44.4315	577	44.4315	464	44.4315	792	44.4315	692	44.4315	604
44.456	301	44.456	593	44.456	445	44.456	754	44.456	676	44.456	689
44.4806	322	44.4806	566	44.4806	466	44.4806	776	44.4806	695	44.4806	699
44.5051	320	44.5051	587	44.5051	500	44.5051	777	44.5051	680	44.5051	649
44.5296	286	44.5296	568	44.5296	481	44.5296	805	44.5296	683	44.5296	645
44.5541	322	44.5541	591	44.5541	446	44.5541	815	44.5541	711	44.5541	664
44.5786	272	44.5786	561	44.5786	455	44.5786	774	44.5786	768	44.5786	707
44.6032	296	44.6032	500	44.6032	422	44.6032	720	44.6032	744	44.6032	685
44.6277	310	44.6277	564	44.6277	410	44.6277	713	44.6277	765	44.6277	652
44.6522	321	44.6522	557	44.6522	519	44.6522	770	44.6522	704	44.6522	655
44.6767	301	44.6767	544	44.6767	448	44.6767	772	44.6767	707	44.6767	643
44.7013	309	44.7013	565	44.7013	455	44.7013	728	44.7013	734	44.7013	654
44.7258	284	44.7258	575	44.7258	467	44.7258	733	44.7258	667	44.7258	676
44.7503	289	44.7503	598	44.7503	485	44.7503	711	44.7503	701	44.7503	630
44.7748	298	44.7748	566	44.7748	451	44.7748	744	44.7748	695	44.7748	690
44.7993	304	44.7993	579	44.7993	428	44.7993	742	44.7993	689	44.7993	654
44.8239	283	44.8239	576	44.8239	427	44.8239	779	44.8239	690	44.8239	685
44.8484	300	44.8484	515	44.8484	469	44.8484	756	44.8484	707	44.8484	668
44.8729	277	44.8729	506	44.8729	461	44.8729	747	44.8729	686	44.8729	679
44.8974	308	44.8974	531	44.8974	427	44.8974	784	44.8974	697	44.8974	679
44.922	276	44.922	562	44.922	436	44.922	731	44.922	707	44.922	656
44.9465	309	44.9465	544	44.9465	444	44.9465	694	44.9465	669	44.9465	687
44.971	288	44.971	541	44.971	476	44.971	728	44.971	711	44.971	638
44.9955	321	44.9955	561	44.9955	471	44.9955	769	44.9955	654	44.9955	700
45.02	306	45.02	544	45.02	450	45.02	795	45.02	674	45.02	685
45.0446	315	45.0446	563	45.0446	431	45.0446	745	45.0446	638	45.0446	680
45.0691	326	45.0691	565	45.0691	446	45.0691	736	45.0691	655	45.0691	662
45.0936	285	45.0936	600	45.0936	438	45.0936	730	45.0936	655	45.0936	656
45.1181	329	45.1181	497	45.1181	408	45.1181	709	45.1181	666	45.1181	648
45.1427	278	45.1427	552	45.1427	443	45.1427	727	45.1427	657	45.1427	647
45.1672	277	45.1672	541	45.1672	440	45.1672	721	45.1672	701	45.1672	640
45.1917	295	45.1917	574	45.1917	435	45.1917	774	45.1917	671	45.1917	652
45.2162	286	45.2162	533	45.2162	460	45.2162	736	45.2162	651	45.2162	642
45.2407	293	45.2407	532	45.2407	447	45.2407	733	45.2407	703	45.2407	692
45.2653	343	45.2653	543	45.2653	446	45.2653	744	45.2653	676	45.2653	676
45.2898	284	45.2898	546	45.2898	459	45.2898	784	45.2898	723	45.2898	700
45.3143	312	45.3143	544	45.3143	489	45.3143	761	45.3143	680	45.3143	644
45.3388	304	45.3388	540	45.3388	405	45.3388	724	45.3388	669	45.3388	638
45.3633	326	45.3633	555	45.3633	439	45.3633	773	45.3633	674	45.3633	637
45.3879	304	45.3879	558	45.3879	424	45.3879	727	45.3879	694	45.3879	693
45.4124	290	45.4124	587	45.4124	457	45.4124	774	45.4124	662	45.4124	639
45.4369	309	45.4369	564	45.4369	389	45.4369	773	45.4369	695	45.4369	639
45.4614	323	45.4614	548	45.4614	449	45.4614	727	45.4614	680	45.4614	662
45.486	303	45.486	610	45.486	382	45.486	701	45.486	665	45.486	671
45.5105	307	45.5105	544	45.5105	442	45.5105	715	45.5105	697	45.5105	666
45.535	310	45.535	542	45.535	443	45.535	718	45.535	706	45.535	626
45.5595	291	45.5595	561	45.5595	412	45.5595	708	45.5595	696	45.5595	669
45.584	305	45.584	542	45.584	439	45.584	682	45.584	657	45.584	672
45.6086	256	45.6086	573	45.6086	413	45.6086	699	45.6086	675	45.6086	639
45.6331	317	45.6331	509	45.6331	455	45.6331	709	45.6331	662	45.6331	596
45.6576	288	45.6576	521	45.6576	430	45.6576	727	45.6576	677	45.6576	652
45.6821	300	45.6821	555	45.6821	408	45.6821	742	45.6821	663	45.6821	610
45.7067	299	45.7067	537	45.7067	443	45.7067	685	45.7067	674	45.7067	664
45.7312	315	45.7312	554	45.7312	432	45.7312	763	45.7312	714	45.7312	657
45.7557	301	45.7557	526	45.7557	402	45.7557	773	45.7557	669	45.7557	678
45.7802	284	45.7802	587	45.7802	405	45.7802	752	45.7802	726	45.7802	617
45.8047	314	45.8047	531	45.8047	445	45.8047	714	45.8047	680	45.8047	641
45.8293	308	45.8293	536	45.8293	423	45.8293	734	45.8293	645	45.8293	610
45.8538	301	45.8538	522	45.8538	428	45.8538	705	45.8538	636	45.8538	669
45.8783	295	45.8783	545	45.8783	446	45.8783	731	45.8783	692	45.8783	617
45.9028	270	45.9028	515	45.9028	397	45.9028	722	45.9028	710	45.9028	603
45.9274	294	45.9274	550	45.9274	431	45.9274	768	45.9274	625	45.9274	663
45.9519	316	45.9519	529	45.9519	416	45.9519	739	45.9519	703	45.9519	592
45.9764	287	45.9764	528	45.9764	422	45.9764	726	45.9764	699	45.9764	661
46.0009	281	46.0009	512	46.0009	423	46.0009	713	46.0009	641	46.0009	608
46.0254	316	46.0254	542	46.0254	436	46.0254	668	46.0254	664	46.0254	634
46.05	272	46.05	567	46.05	419	46.05	752	46.05	661	46.05	617
46.0745	299	46.0745	525	46.0745	432	46.0745	704	46.0745	695	46.0745	632
46.099	299	46.099	513	46.099	408	46.099	686	46.099	643	46.099	666
46.1235	321	46.1235	566	46.1235	396	46.1235	695	46.1235	707	46.1235	647
46.1481	261	46.1481	502	46.1481	397	46.1481	717	46.1481	668	46.1481	648
46.1726	289	46.1726	508	46.1726	432	46.1726	712	46.1726	655	46.1726	625
46.1971	262	46.1971	554	46.1971	413	46.1971	725	46.1971	673	46.1971	631
46.2216	295	46.2216	540	46.2216	403	46.2216	711	46.2216	684	46.2216	595
46.2461	295	46.2461	526	46.2461	411	46.2461	696	46.2461	630	46.2461	630
46.2707	282	46.2707	560	46.2707	400	46.2707	730	46.2707	703	46.2707	633
46.2952	258	46.2952	514	46.2952	440	46.2952	707	46.2952	716	46.2952	632
46.3197	296	46.3197	540	46.3197	399	46.3197	703	46.3197	653	46.3197	627
46.3442	263	46.3442	499	46.3442	445	46.3442	672	46.3442	692	46.3442	624
46.3687	269	46.3687	539	46.3687	421	46.3687	700	46.3687	626	46.3687	648
46.3933	299	46.3933	520	46.3933	475	46.3933	697	46.3933	657	46.3933	642
46.4178	302	46.4178	536	46.4178	419	46.4178	671	46.4178	679	46.4178	679
46.4423	275	46.4423	537	46.4423	397	46.4423	712	46.4423	665	46.4423	674
46.4668	316	46.4668	570	46.4668	477	46.4668	725	46.4668	668	46.4668	600
46.4914	281	46.4914	513	46.4914	432	46.4914	684	46.4914	644	46.4914	595
46.5159	280	46.5159	541	46.5159	415	46.5159	735	46.5159	701	46.5159	633
46.5404	302	46.5404	517	46.5404	458	46.5404	699	46.5404	650	46.5404	665
46.5649	288	46.5649	525	46.5649	394	46.5649	683	46.5649	685	46.5649	609
46.5894	294	46.5894	524	46.5894	395	46.5894	695	46.5894	682	46.5894	600
46.614	304	46.614	518	46.614	382	46.614	664	46.614	654	46.614	569
46.6385	261	46.6385	505	46.6385	429	46.6385	729	46.6385	628	46.6385	659
46.663	284	46.663	490	46.663	409	46.663	674	46.663	640	46.663	625
46.6875	275	46.6875	532	46.6875	405	46.6875	676	46.6875	640	46.6875	612
46.7121	288	46.7121	494	46.7121	417	46.7121	685	46.7121	630	46.7121	598
46.7366	279	46.7366	529	46.7366	438	46.7366	707	46.7366	658	46.7366	612
46.7611	304	46.7611	528	46.7611	414	46.7611	732	46.7611	687	46.7611	637
46.7856	283	46.7856	486	46.7856	436	46.7856	698	46.7856	688	46.7856	584
46.8102	266	46.8102	508	46.8102	416	46.8102	693	46.8102	628	46.8102	629
46.8347	284	46.8347	528	46.8347	386	46.8347	710	46.8347	649	46.8347	610
46.8592	273	46.8592	504	46.8592	399	46.8592	658	46.8592	655	46.8592	605
46.8837	292	46.8837	511	46.8837	391	46.8837	742	46.8837	584	46.8837	615
46.9082	255	46.9082	495	46.9082	432	46.9082	719	46.9082	632	46.9082	600
46.9328	308	46.9328	480	46.9328	411	46.9328	692	46.9328	619	46.9328	557
46.9573	272	46.9573	464	46.9573	394	46.9573	694	46.9573	670	46.9573	609
46.9818	292	46.9818	510	46.9818	429	46.9818	667	46.9818	615	46.9818	599
47.0063	277	47.0063	512	47.0063	421	47.0063	691	47.0063	651	47.0063	625
47.0309	273	47.0309	503	47.0309	428	47.0309	653	47.0309	659	47.0309	640
47.0554	284	47.0554	502	47.0554	421	47.0554	675	47.0554	613	47.0554	595
47.0799	301	47.0799	506	47.0799	397	47.0799	689	47.0799	673	47.0799	609
47.1044	308	47.1044	505	47.1044	365	47.1044	699	47.1044	634	47.1044	592
47.1289	289	47.1289	510	47.1289	350	47.1289	672	47.1289	672	47.1289	594
47.1535	289	47.1535	506	47.1535	405	47.1535	675	47.1535	658	47.1535	570
47.178	289	47.178	509	47.178	369	47.178	690	47.178	697	47.178	588
47.2025	262	47.2025	545	47.2025	447	47.2025	684	47.2025	619	47.2025	572
47.227	293	47.227	479	47.227	378	47.227	690	47.227	618	47.227	630
47.2516	260	47.2516	525	47.2516	425	47.2516	673	47.2516	628	47.2516	604
47.2761	283	47.2761	498	47.2761	412	47.2761	606	47.2761	655	47.2761	613
47.3006	293	47.3006	527	47.3006	372	47.3006	655	47.3006	639	47.3006	611
47.3251	299	47.3251	508	47.3251	417	47.3251	645	47.3251	588	47.3251	580
47.3496	281	47.3496	486	47.3496	384	47.3496	697	47.3496	642	47.3496	597
47.3742	284	47.3742	542	47.3742	342	47.3742	663	47.3742	617	47.3742	585
47.3987	252	47.3987	506	47.3987	384	47.3987	653	47.3987	650	47.3987	595
47.4232	292	47.4232	468	47.4232	404	47.4232	650	47.4232	608	47.4232	583
47.4477	284	47.4477	506	47.4477	391	47.4477	722	47.4477	590	47.4477	606
47.4723	287	47.4723	487	47.4723	388	47.4723	620	47.4723	602	47.4723	587
47.4968	288	47.4968	540	47.4968	424	47.4968	683	47.4968	623	47.4968	625
47.5213	272	47.5213	480	47.5213	408	47.5213	680	47.5213	651	47.5213	575
47.5458	261	47.5458	513	47.5458	360	47.5458	660	47.5458	657	47.5458	612
47.5703	255	47.5703	469	47.5703	388	47.5703	655	47.5703	662	47.5703	570
47.5949	282	47.5949	479	47.5949	385	47.5949	669	47.5949	625	47.5949	566
47.6194	282	47.6194	484	47.6194	412	47.6194	660	47.6194	651	47.6194	602
47.6439	266	47.6439	511	47.6439	370	47.6439	645	47.6439	629	47.6439	569
47.6684	287	47.6684	460	47.6684	371	47.6684	673	47.6684	633	47.6684	587
47.693	299	47.693	511	47.693	374	47.693	681	47.693	624	47.693	624
47.7175	311	47.7175	514	47.7175	389	47.7175	696	47.7175	607	47.7175	637
47.742	266	47.742	493	47.742	414	47.742	723	47.742	616	47.742	570
47.7665	261	47.7665	466	47.7665	373	47.7665	643	47.7665	625	47.7665	598
47.791	291	47.791	520	47.791	413	47.791	664	47.791	625	47.791	582
47.8156	283	47.8156	519	47.8156	439	47.8156	665	47.8156	619	47.8156	573
47.8401	289	47.8401	483	47.8401	399	47.8401	664	47.8401	648	47.8401	580
47.8646	298	47.8646	449	47.8646	422	47.8646	651	47.8646	630	47.8646	621
47.8891	269	47.8891	478	47.8891	390	47.8891	673	47.8891	593	47.8891	621
47.9136	304	47.9136	560	47.9136	392	47.9136	632	47.9136	661	47.9136	596
47.9382	257	47.9382	469	47.9382	378	47.9382	652	47.9382	616	47.9382	585
47.9627	266	47.9627	498	47.9627	416	47.9627	656	47.9627	614	47.9627	625
47.9872	279	47.9872	476	47.9872	412	47.9872	686	47.9872	638	47.9872	585
48.0117	299	48.0117	494	48.0117	369	48.0117	618	48.0117	581	48.0117	573
48.0363	301	48.0363	515	48.0363	376	48.0363	637	48.0363	630	48.0363	587
48.0608	312	48.0608	493	48.0608	407	48.0608	671	48.0608	647	48.0608	612
48.0853	266	48.0853	503	48.0853	381	48.0853	624	48.0853	572	48.0853	629
48.1098	305	48.1098	483	48.1098	391	48.1098	671	48.1098	609	48.1098	564
48.1343	280	48.1343	468	48.1343	399	48.1343	647	48.1343	623	48.1343	604
48.1589	293	48.1589	480	48.1589	399	48.1589	649	48.1589	583	48.1589	597
48.1834	283	48.1834	440	48.1834	405	48.1834	668	48.1834	634	48.1834	584
48.2079	318	48.2079	483	48.2079	372	48.2079	662	48.2079	641	48.2079	612
48.2324	289	48.2324	481	48.2324	366	48.2324	693	48.2324	565	48.2324	592
48.257	265	48.257	459	48.257	414	48.257	629	48.257	594	48.257	578
48.2815	273	48.2815	437	48.2815	409	48.2815	616	48.2815	601	48.2815	568
48.306	267	48.306	480	48.306	394	48.306	659	48.306	644	48.306	584
48.3305	280	48.3305	465	48.3305	403	48.3305	696	48.3305	626	48.3305	589
48.355	271	48.355	466	48.355	405	48.355	667	48.355	589	48.355	565
48.3796	272	48.3796	489	48.3796	389	48.3796	691	48.3796	627	48.3796	614
48.4041	261	48.4041	525	48.4041	424	48.4041	620	48.4041	633	48.4041	618
48.4286	245	48.4286	477	48.4286	412	48.4286	677	48.4286	596	48.4286	582
48.4531	280	48.4531	453	48.4531	343	48.4531	669	48.4531	613	48.4531	577
48.4776	267	48.4776	422	48.4776	369	48.4776	616	48.4776	583	48.4776	613
48.5022	310	48.5022	463	48.5022	387	48.5022	645	48.5022	590	48.5022	565
48.5267	250	48.5267	493	48.5267	355	48.5267	660	48.5267	623	48.5267	559
48.5512	275	48.5512	468	48.5512	381	48.5512	610	48.5512	637	48.5512	553
48.5757	298	48.5757	475	48.5757	377	48.5757	630	48.5757	626	48.5757	568
48.6003	253	48.6003	496	48.6003	373	48.6003	622	48.6003	596	48.6003	560
48.6248	271	48.6248	498	48.6248	345	48.6248	643	48.6248	590	48.6248	556
48.6493	285	48.6493	449	48.6493	360	48.6493	652	48.6493	593	48.6493	586
48.6738	255	48.6738	463	48.6738	386	48.6738	605	48.6738	621	48.6738	519
48.6983	281	48.6983	493	48.6983	383	48.6983	642	48.6983	585	48.6983	578
48.7229	257	48.7229	496	48.7229	413	48.7229	608	48.7229	593	48.7229	605
48.7474	273	48.7474	458	48.7474	399	48.7474	624	48.7474	611	48.7474	574
48.7719	284	48.7719	473	48.7719	372	48.7719	639	48.7719	581	48.7719	556
48.7964	295	48.7964	466	48.7964	384	48.7964	625	48.7964	627	48.7964	567
48.821	286	48.821	470	48.821	417	48.821	580	48.821	554	48.821	546
48.8455	241	48.8455	487	48.8455	384	48.8455	614	48.8455	620	48.8455	543
48.87	261	48.87	481	48.87	363	48.87	585	48.87	594	48.87	552
48.8945	257	48.8945	474	48.8945	407	48.8945	626	48.8945	558	48.8945	568
48.919	280	48.919	471	48.919	372	48.919	624	48.919	613	48.919	554
48.9436	231	48.9436	485	48.9436	373	48.9436	681	48.9436	622	48.9436	580
48.9681	287	48.9681	447	48.9681	381	48.9681	594	48.9681	603	48.9681	613
48.9926	293	48.9926	478	48.9926	353	48.9926	643	48.9926	585	48.9926	531
49.0171	273	49.0171	441	49.0171	382	49.0171	632	49.0171	592	49.0171	534
49.0417	264	49.0417	476	49.0417	342	49.0417	651	49.0417	555	49.0417	579
49.0662	263	49.0662	477	49.0662	335	49.0662	572	49.0662	640	49.0662	521
49.0907	263	49.0907	485	49.0907	376	49.0907	586	49.0907	568	49.0907	583
49.1152	273	49.1152	462	49.1152	360	49.1152	648	49.1152	573	49.1152	534
49.1397	279	49.1397	483	49.1397	354	49.1397	695	49.1397	578	49.1397	561
49.1643	234	49.1643	423	49.1643	341	49.1643	651	49.1643	574	49.1643	532
49.1888	266	49.1888	450	49.1888	384	49.1888	624	49.1888	577	49.1888	589
49.2133	255	49.2133	480	49.2133	402	49.2133	596	49.2133	632	49.2133	588
49.2378	269	49.2378	448	49.2378	365	49.2378	632	49.2378	585	49.2378	519
49.2624	291	49.2624	471	49.2624	383	49.2624	610	49.2624	537	49.2624	547
49.2869	235	49.2869	481	49.2869	383	49.2869	617	49.2869	571	49.2869	544
49.3114	279	49.3114	451	49.3114	355	49.3114	658	49.3114	569	49.3114	554
49.3359	263	49.3359	460	49.3359	354	49.3359	588	49.3359	613	49.3359	490
49.3605	281	49.3605	478	49.3605	382	49.3605	603	49.3605	565	49.3605	527
49.385	285	49.385	466	49.385	392	49.385	615	49.385	570	49.385	553
49.4095	279	49.4095	472	49.4095	342	49.4095	588	49.4095	572	49.4095	549
49.434	252	49.434	495	49.434	367	49.434	594	49.434	562	49.434	566
49.4585	272	49.4585	417	49.4585	365	49.4585	580	49.4585	582	49.4585	534
49.4831	291	49.4831	481	49.4831	346	49.4831	613	49.4831	590	49.4831	569
49.5076	237	49.5076	463	49.5076	350	49.5076	593	49.5076	567	49.5076	543
49.5321	268	49.5321	496	49.5321	385	49.5321	605	49.5321	584	49.5321	533
49.5566	255	49.5566	432	49.5566	376	49.5566	572	49.5566	544	49.5566	536
49.5812	276	49.5812	453	49.5812	371	49.5812	556	49.5812	590	49.5812	552
49.6057	278	49.6057	459	49.6057	361	49.6057	599	49.6057	565	49.6057	542
49.6302	265	49.6302	470	49.6302	367	49.6302	602	49.6302	622	49.6302	528
49.6547	267	49.6547	430	49.6547	320	49.6547	591	49.6547	552	49.6547	570
49.6792	271	49.6792	458	49.6792	358	49.6792	576	49.6792	567	49.6792	531
49.7038	274	49.7038	475	49.7038	350	49.7038	580	49.7038	613	49.7038	533
49.7283	269	49.7283	418	49.7283	347	49.7283	579	49.7283	592	49.7283	552
49.7528	277	49.7528	451	49.7528	367	49.7528	575	49.7528	593	49.7528	542
49.7773	263	49.7773	475	49.7773	367	49.7773	576	49.7773	550	49.7773	546
49.8019	264	49.8019	430	49.8019	380	49.8019	557	49.8019	574	49.8019	528
49.8264	273	49.8264	470	49.8264	364	49.8264	600	49.8264	564	49.8264	540
49.8509	305	49.8509	466	49.8509	352	49.8509	653	49.8509	587	49.8509	581
49.8754	282	49.8754	433	49.8754	343	49.8754	611	49.8754	556	49.8754	575
49.8999	280	49.8999	458	49.8999	343	49.8999	586	49.8999	585	49.8999	531
49.9245	257	49.9245	463	49.9245	385	49.9245	571	49.9245	558	49.9245	566
49.949	284	49.949	478	49.949	379	49.949	610	49.949	522	49.949	536
49.9735	270	49.9735	439	49.9735	344	49.9735	599	49.9735	578	49.9735	522
49.998	253	49.998	469	49.998	387	49.998	569	49.998	555	49.998	556
50.0226	277	50.0226	415	50.0226	339	50.0226	649	50.0226	597	50.0226	513
50.0471	278	50.0471	449	50.0471	341	50.0471	584	50.0471	547	50.0471	586
50.0716	274	50.0716	478	50.0716	373	50.0716	587	50.0716	579	50.0716	552
50.0961	292	50.0961	438	50.0961	356	50.0961	575	50.0961	551	50.0961	525
50.1206	278	50.1206	454	50.1206	337	50.1206	634	50.1206	584	50.1206	540
50.1452	261	50.1452	452	50.1452	362	50.1452	549	50.1452	562	50.1452	556
50.1697	257	50.1697	459	50.1697	355	50.1697	609	50.1697	532	50.1697	548
50.1942	260	50.1942	434	50.1942	334	50.1942	588	50.1942	536	50.1942	526
50.2187	261	50.2187	450	50.2187	354	50.2187	550	50.2187	570	50.2187	540
50.2432	259	50.2432	427	50.2432	349	50.2432	618	50.2432	528	50.2432	499
50.2678	265	50.2678	438	50.2678	365	50.2678	569	50.2678	580	50.2678	507
50.2923	277	50.2923	442	50.2923	371	50.2923	596	50.2923	568	50.2923	511
50.3168	249	50.3168	392	50.3168	320	50.3168	620	50.3168	578	50.3168	518
50.3413	257	50.3413	424	50.3413	365	50.3413	583	50.3413	564	50.3413	627
50.3659	260	50.3659	427	50.3659	342	50.3659	584	50.3659	517	50.3659	578
50.3904	258	50.3904	481	50.3904	358	50.3904	554	50.3904	530	50.3904	569
50.4149	281	50.4149	437	50.4149	355	50.4149	618	50.4149	564	50.4149	541
50.4394	266	50.4394	458	50.4394	340	50.4394	576	50.4394	520	50.4394	554
50.4639	270	50.4639	418	50.4639	354	50.4639	612	50.4639	546	50.4639	499
50.4885	251	50.4885	466	50.4885	331	50.4885	559	50.4885	567	50.4885	521
50.513	265	50.513	445	50.513	341	50.513	563	50.513	570	50.513	536
50.5375	236	50.5375	437	50.5375	357	50.5375	590	50.5375	528	50.5375	497
50.562	273	50.562	433	50.562	317	50.562	607	50.562	538	50.562	499
50.5866	263	50.5866	412	50.5866	344	50.5866	589	50.5866	508	50.5866	502
50.6111	289	50.6111	421	50.6111	348	50.6111	591	50.6111	503	50.6111	518
50.6356	269	50.6356	474	50.6356	307	50.6356	562	50.6356	557	50.6356	524
50.6601	270	50.6601	397	50.6601	302	50.6601	608	50.6601	572	50.6601	499
50.6846	249	50.6846	430	50.6846	329	50.6846	582	50.6846	507	50.6846	546
50.7092	264	50.7092	440	50.7092	350	50.7092	580	50.7092	510	50.7092	515
50.7337	252	50.7337	431	50.7337	315	50.7337	642	50.7337	533	50.7337	531
50.7582	265	50.7582	410	50.7582	330	50.7582	575	50.7582	547	50.7582	530
50.7827	238	50.7827	430	50.7827	305	50.7827	566	50.7827	506	50.7827	553
50.8073	267	50.8073	439	50.8073	335	50.8073	538	50.8073	567	50.8073	510
50.8318	282	50.8318	452	50.8318	312	50.8318	599	50.8318	559	50.8318	506
50.8563	242	50.8563	406	50.8563	351	50.8563	527	50.8563	532	50.8563	517
50.8808	265	50.8808	423	50.8808	382	50.8808	588	50.8808	536	50.8808	506
50.9053	247	50.9053	437	50.9053	330	50.9053	589	50.9053	504	50.9053	487
50.9299	276	50.9299	441	50.9299	323	50.9299	555	50.9299	563	50.9299	567
50.9544	261	50.9544	460	50.9544	339	50.9544	553	50.9544	579	50.9544	506
50.9789	257	50.9789	467	50.9789	329	50.9789	546	50.9789	563	50.9789	516
51.0034	284	51.0034	436	51.0034	333	51.0034	532	51.0034	531	51.0034	515
51.0279	276	51.0279	426	51.0279	320	51.0279	598	51.0279	539	51.0279	525
51.0525	241	51.0525	401	51.0525	349	51.0525	528	51.0525	608	51.0525	485
51.077	297	51.077	435	51.077	343	51.077	569	51.077	521	51.077	507
51.1015	264	51.1015	394	51.1015	345	51.1015	551	51.1015	519	51.1015	492
51.126	243	51.126	416	51.126	326	51.126	565	51.126	534	51.126	467
51.1506	243	51.1506	394	51.1506	362	51.1506	568	51.1506	502	51.1506	519
51.1751	266	51.1751	445	51.1751	327	51.1751	527	51.1751	537	51.1751	515
51.1996	263	51.1996	451	51.1996	307	51.1996	551	51.1996	483	51.1996	544
51.2241	251	51.2241	447	51.2241	336	51.2241	586	51.2241	512	51.2241	524
51.2486	245	51.2486	440	51.2486	353	51.2486	545	51.2486	519	51.2486	473
51.2732	246	51.2732	415	51.2732	326	51.2732	571	51.2732	533	51.2732	492
51.2977	239	51.2977	412	51.2977	318	51.2977	527	51.2977	540	51.2977	517
51.3222	278	51.3222	435	51.3222	332	51.3222	580	51.3222	538	51.3222	548
51.3467	261	51.3467	450	51.3467	339	51.3467	519	51.3467	539	51.3467	544
51.3713	248	51.3713	475	51.3713	348	51.3713	562	51.3713	531	51.3713	498
51.3958	277	51.3958	430	51.3958	326	51.3958	582	51.3958	504	51.3958	506
51.4203	258	51.4203	421	51.4203	338	51.4203	552	51.4203	534	51.4203	499
51.4448	264	51.4448	414	51.4448	329	51.4448	549	51.4448	534	51.4448	517
51.4693	276	51.4693	434	51.4693	319	51.4693	565	51.4693	526	51.4693	505
51.4939	289	51.4939	450	51.4939	314	51.4939	567	51.4939	545	51.4939	509
51.5184	255	51.5184	437	51.5184	324	51.5184	573	51.5184	518	51.5184	522
51.5429	251	51.5429	470	51.5429	325	51.5429	585	51.5429	510	51.5429	507
51.5674	241	51.5674	427	51.5674	322	51.5674	596	51.5674	567	51.5674	519
51.592	228	51.592	393	51.592	352	51.592	541	51.592	503	51.592	473
51.6165	257	51.6165	433	51.6165	374	51.6165	562	51.6165	573	51.6165	492
51.641	242	51.641	434	51.641	335	51.641	605	51.641	485	51.641	482
51.6655	254	51.6655	416	51.6655	326	51.6655	528	51.6655	529	51.6655	487
51.69	248	51.69	420	51.69	323	51.69	554	51.69	512	51.69	513
51.7146	247	51.7146	402	51.7146	321	51.7146	595	51.7146	557	51.7146	520
51.7391	277	51.7391	446	51.7391	321	51.7391	541	51.7391	502	51.7391	547
51.7636	279	51.7636	428	51.7636	308	51.7636	533	51.7636	501	51.7636	462
51.7881	250	51.7881	400	51.7881	314	51.7881	570	51.7881	530	51.7881	493
51.8127	247	51.8127	391	51.8127	336	51.8127	526	51.8127	488	51.8127	475
51.8372	249	51.8372	400	51.8372	311	51.8372	584	51.8372	492	51.8372	558
51.8617	260	51.8617	397	51.8617	354	51.8617	545	51.8617	525	51.8617	490
51.8862	255	51.8862	428	51.8862	279	51.8862	566	51.8862	505	51.8862	528
51.9108	231	51.9108	381	51.9108	267	51.9108	565	51.9108	558	51.9108	533
51.9353	247	51.9353	388	51.9353	315	51.9353	559	51.9353	498	51.9353	503
51.9598	251	51.9598	421	51.9598	298	51.9598	527	51.9598	518	51.9598	496
51.9843	254	51.9843	422	51.9843	361	51.9843	584	51.9843	539	51.9843	493
52.0088	237	52.0088	406	52.0088	360	52.0088	535	52.0088	514	52.0088	489
52.0334	245	52.0334	409	52.0334	310	52.0334	535	52.0334	481	52.0334	515
52.0579	278	52.0579	395	52.0579	319	52.0579	576	52.0579	491	52.0579	478
52.0824	261	52.0824	399	52.0824	336	52.0824	538	52.0824	506	52.0824	480
52.1069	270	52.1069	407	52.1069	324	52.1069	542	52.1069	531	52.1069	495
52.1314	237	52.1314	378	52.1314	287	52.1314	477	52.1314	533	52.1314	510
52.156	276	52.156	400	52.156	325	52.156	573	52.156	490	52.156	480
52.1805	240	52.1805	437	52.1805	350	52.1805	548	52.1805	509	52.1805	468
52.205	269	52.205	402	52.205	281	52.205	526	52.205	518	52.205	458
52.2295	235	52.2295	403	52.2295	334	52.2295	553	52.2295	511	52.2295	467
52.254	243	52.254	407	52.254	306	52.254	552	52.254	520	52.254	511
52.2786	264	52.2786	394	52.2786	311	52.2786	522	52.2786	554	52.2786	514
52.3031	274	52.3031	362	52.3031	321	52.3031	493	52.3031	507	52.3031	485
52.3276	241	52.3276	392	52.3276	258	52.3276	535	52.3276	530	52.3276	493
52.3521	227	52.3521	403	52.3521	326	52.3521	503	52.3521	495	52.3521	516
52.3767	252	52.3767	408	52.3767	295	52.3767	558	52.3767	461	52.3767	470
52.4012	247	52.4012	433	52.4012	282	52.4012	536	52.4012	489	52.4012	513
52.4257	257	52.4257	383	52.4257	311	52.4257	545	52.4257	533	52.4257	514
52.4502	230	52.4502	409	52.4502	325	52.4502	552	52.4502	524	52.4502	478
52.4748	245	52.4748	353	52.4748	288	52.4748	558	52.4748	540	52.4748	489
52.4993	256	52.4993	415	52.4993	344	52.4993	509	52.4993	534	52.4993	512
52.5238	260	52.5238	395	52.5238	328	52.5238	602	52.5238	505	52.5238	478
52.5483	258	52.5483	419	52.5483	296	52.5483	517	52.5483	544	52.5483	506
52.5728	252	52.5728	404	52.5728	288	52.5728	503	52.5728	532	52.5728	470
52.5974	249	52.5974	418	52.5974	325	52.5974	487	52.5974	479	52.5974	491
52.6219	228	52.6219	399	52.6219	287	52.6219	488	52.6219	499	52.6219	503
52.6464	234	52.6464	404	52.6464	319	52.6464	549	52.6464	478	52.6464	484
52.6709	259	52.6709	423	52.6709	314	52.6709	530	52.6709	496	52.6709	482
52.6955	242	52.6955	374	52.6955	299	52.6955	512	52.6955	523	52.6955	456
52.72	262	52.72	410	52.72	292	52.72	540	52.72	463	52.72	487
52.7445	251	52.7445	390	52.7445	282	52.7445	537	52.7445	536	52.7445	523
52.769	247	52.769	373	52.769	323	52.769	490	52.769	500	52.769	478
52.7935	274	52.7935	374	52.7935	303	52.7935	543	52.7935	457	52.7935	473
52.8181	263	52.8181	379	52.8181	307	52.8181	531	52.8181	483	52.8181	467
52.8426	226	52.8426	386	52.8426	316	52.8426	519	52.8426	509	52.8426	494
52.8671	277	52.8671	387	52.8671	306	52.8671	528	52.8671	500	52.8671	472
52.8916	227	52.8916	403	52.8916	315	52.8916	510	52.8916	508	52.8916	465
52.9162	246	52.9162	395	52.9162	310	52.9162	507	52.9162	491	52.9162	452
52.9407	246	52.9407	407	52.9407	309	52.9407	549	52.9407	462	52.9407	468
52.9652	251	52.9652	375	52.9652	319	52.9652	498	52.9652	480	52.9652	451
52.9897	286	52.9897	388	52.9897	309	52.9897	524	52.9897	500	52.9897	441
53.0142	238	53.0142	384	53.0142	315	53.0142	535	53.0142	490	53.0142	460
53.0388	259	53.0388	409	53.0388	310	53.0388	507	53.0388	494	53.0388	468
53.0633	238	53.0633	389	53.0633	299	53.0633	518	53.0633	499	53.0633	492
53.0878	248	53.0878	394	53.0878	312	53.0878	526	53.0878	497	53.0878	498
53.1123	264	53.1123	399	53.1123	314	53.1123	523	53.1123	488	53.1123	485
53.1369	259	53.1369	426	53.1369	316	53.1369	516	53.1369	533	53.1369	474
53.1614	251	53.1614	386	53.1614	308	53.1614	529	53.1614	451	53.1614	474
53.1859	249	53.1859	409	53.1859	316	53.1859	535	53.1859	484	53.1859	495
53.2104	250	53.2104	366	53.2104	304	53.2104	481	53.2104	487	53.2104	496
53.2349	246	53.2349	395	53.2349	315	53.2349	509	53.2349	448	53.2349	469
53.2595	275	53.2595	329	53.2595	298	53.2595	501	53.2595	491	53.2595	515
53.284	253	53.284	346	53.284	309	53.284	512	53.284	534	53.284	496
53.3085	228	53.3085	392	53.3085	337	53.3085	509	53.3085	462	53.3085	479
53.333	245	53.333	378	53.333	292	53.333	483	53.333	452	53.333	474
53.3576	235	53.3576	357	53.3576	298	53.3576	491	53.3576	461	53.3576	451
53.3821	245	53.3821	369	53.3821	302	53.3821	507	53.3821	480	53.3821	468
53.4066	216	53.4066	369	53.4066	290	53.4066	518	53.4066	493	53.4066	469
53.4311	240	53.4311	364	53.4311	312	53.4311	493	53.4311	477	53.4311	471
53.4556	240	53.4556	384	53.4556	301	53.4556	478	53.4556	501	53.4556	427
53.4802	261	53.4802	396	53.4802	267	53.4802	473	53.4802	515	53.4802	456
53.5047	260	53.5047	367	53.5047	309	53.5047	519	53.5047	516	53.5047	476
53.5292	229	53.5292	366	53.5292	277	53.5292	527	53.5292	476	53.5292	463
53.5537	238	53.5537	388	53.5537	309	53.5537	514	53.5537	519	53.5537	463
53.5782	253	53.5782	407	53.5782	316	53.5782	500	53.5782	471	53.5782	469
53.6028	244	53.6028	359	53.6028	281	53.6028	514	53.6028	456	53.6028	490
53.6273	243	53.6273	376	53.6273	312	53.6273	540	53.6273	461	53.6273	459
53.6518	246	53.6518	362	53.6518	285	53.6518	511	53.6518	506	53.6518	433
53.6763	218	53.6763	379	53.6763	289	53.6763	518	53.6763	477	53.6763	454
53.7009	230	53.7009	359	53.7009	340	53.7009	531	53.7009	484	53.7009	470
53.7254	238	53.7254	375	53.7254	304	53.7254	464	53.7254	467	53.7254	478
53.7499	254	53.7499	403	53.7499	269	53.7499	486	53.7499	459	53.7499	432
53.7744	209	53.7744	377	53.7744	308	53.7744	510	53.7744	457	53.7744	453
53.7989	235	53.7989	362	53.7989	292	53.7989	495	53.7989	488	53.7989	473
53.8235	225	53.8235	362	53.8235	293	53.8235	476	53.8235	466	53.8235	473
53.848	262	53.848	368	53.848	291	53.848	490	53.848	432	53.848	441
53.8725	248	53.8725	384	53.8725	299	53.8725	475	53.8725	490	53.8725	463
53.897	247	53.897	378	53.897	278	53.897	490	53.897	461	53.897	481
53.9216	257	53.9216	362	53.9216	257	53.9216	542	53.9216	478	53.9216	421
53.9461	237	53.9461	351	53.9461	310	53.9461	481	53.9461	461	53.9461	463
53.9706	216	53.9706	354	53.9706	302	53.9706	474	53.9706	451	53.9706	471
[truncated: 1,470 more rows]

## Sheet: Fig. 2d
	PUFT2-50%IL		PUU-50%IL
Wavenumber(cm-1)	Transmittance(a.u.)	Wavenumber(cm-1)	Transmittance(a.u.)
399.675	0	399.675	0
400.157	74.9216	400.157	73.6581
400.639	74.9178	400.639	73.2314
401.121	74.826	401.121	72.8526
401.603	74.7356	401.603	72.6121
402.085	74.7095	402.085	72.5535
402.567	74.7608	402.567	72.6574
403.05	74.8582	403.05	72.8614
403.532	74.9548	403.532	73.0963
404.014	75.018	404.014	73.3176
404.496	75.0479	404.496	73.5199
404.978	75.0724	404.978	73.7234
405.46	75.1264	405.46	73.9487
405.942	75.2251	405.942	74.191
406.424	75.3475	406.424	74.408
406.906	75.4469	406.906	74.54
407.389	75.4816	407.389	74.5429
407.871	75.4364	407.871	74.4112
408.353	75.3326	408.353	74.1867
408.835	75.2229	408.835	73.9526
409.317	75.1664	409.317	73.8056
409.799	75.2007	409.799	73.8143
410.281	75.3329	410.281	74.0004
410.764	75.5465	410.764	74.3416
411.246	75.8292	411.246	74.7996
411.728	76.19	411.728	75.3422
412.21	76.6607	412.21	75.9537
412.692	77.2742	412.692	76.6242
413.174	78.0394	413.174	77.3307
413.656	78.9163	413.656	78.0272
414.138	79.8271	414.138	78.6531
414.62	80.6805	414.62	79.1475
415.103	81.4142	415.103	79.4738
415.585	82.0019	415.585	79.6191
416.067	82.4531	416.067	79.5953
416.549	82.797	416.549	79.4292
417.031	83.0702	417.031	79.1651
417.513	83.3025	417.513	78.863
417.995	83.5062	417.995	78.591
418.477	83.678	418.477	78.42
418.959	83.8088	418.959	78.403
419.442	83.8966	419.442	78.5551
419.924	83.9513	419.924	78.852
420.406	83.9835	420.406	79.2424
420.888	83.9965	420.888	79.6689
421.37	83.9822	421.37	80.0783
421.852	83.9294	421.852	80.4338
422.334	83.8346	422.334	80.7124
422.816	83.7104	422.816	80.9034
423.298	83.5865	423.298	81.01
423.781	83.5069	423.781	81.0456
424.263	83.5111	424.263	81.0309
424.745	83.6107	424.745	80.9856
425.227	83.7809	425.227	80.9249
425.709	83.9688	425.709	80.8569
426.191	84.1179	426.191	80.7867
426.673	84.1854	426.673	80.7234
427.155	84.1584	427.155	80.6813
427.637	84.0525	427.637	80.6771
428.12	83.9054	428.12	80.7223
428.602	83.7588	428.602	80.8142
429.084	83.6458	429.084	80.9345
429.566	83.5817	429.566	81.0549
430.048	83.5661	430.048	81.1522
430.53	83.5921	430.53	81.2176
431.012	83.6539	431.012	81.2603
431.495	83.7513	431.495	81.3026
431.977	83.8823	431.977	81.3663
432.459	84.0367	432.459	81.4582
432.941	84.1927	432.941	81.5624
433.423	84.3166	433.423	81.6449
433.905	84.3741	433.905	81.67
434.387	84.3405	434.387	81.6161
434.869	84.2072	434.869	81.4869
435.351	83.9886	435.351	81.3135
435.834	83.7201	435.834	81.1464
436.316	83.4488	436.316	81.0351
436.798	83.214	436.798	81.003
437.28	83.0407	437.28	81.0411
437.762	82.9354	437.762	81.1147
438.244	82.8929	438.244	81.183
438.726	82.9051	438.726	81.2135
439.208	82.9637	439.208	81.1927
439.69	83.0587	439.69	81.1263
440.173	83.1738	440.173	81.034
440.655	83.2865	440.655	80.9391
441.137	83.3716	441.137	80.8598
441.619	83.4084	441.619	80.8067
442.101	83.3907	442.101	80.7823
442.583	83.3302	442.583	80.7853
443.065	83.2535	443.065	80.8137
443.547	83.1899	443.547	80.8645
444.029	83.1605	444.029	80.9312
444.512	83.1699	444.512	81.0038
444.994	83.2094	444.994	81.0714
445.476	83.2657	445.476	81.1253
445.958	83.3318	445.958	81.1647
446.44	83.4107	446.44	81.1979
446.922	83.5151	446.922	81.2409
447.404	83.6563	447.404	81.3101
447.886	83.8367	447.886	81.4142
448.369	84.0426	448.369	81.549
448.851	84.2487	448.851	81.6979
449.333	84.4266	449.333	81.838
449.815	84.553	449.815	81.9476
450.297	84.6189	450.297	82.0138
450.779	84.6302	450.779	82.0342
451.261	84.6057	451.261	82.0178
451.743	84.569	451.743	81.9805
452.226	84.5428	452.226	81.9413
452.708	84.5397	452.708	81.9154
453.19	84.5608	453.19	81.9106
453.672	84.5992	453.672	81.9278
454.154	84.6464	454.154	81.9637
454.636	84.6952	454.636	82.0112
455.118	84.7419	455.118	82.0607
455.6	84.7857	455.6	82.1021
456.082	84.8259	456.082	82.1232
456.565	84.861	456.565	82.1131
457.047	84.8879	457.047	82.0667
457.529	84.9021	457.529	81.9877
458.011	84.8987	458.011	81.8892
458.493	84.8738	458.493	81.7869
458.975	84.8246	458.975	81.6929
459.457	84.7492	459.457	81.6075
459.939	84.6479	459.939	81.5223
460.421	84.5242	460.421	81.4254
460.904	84.3854	460.904	81.3095
461.386	84.245	461.386	81.1774
461.868	84.1208	461.868	81.0442
462.35	84.0289	462.35	80.9313
462.832	83.9802	462.832	80.8621
463.314	83.9734	463.314	80.8502
463.796	83.9979	463.796	80.8955
464.278	84.037	464.278	80.9853
464.761	84.0757	464.761	81.1009
465.243	84.1053	465.243	81.2244
465.725	84.122	465.725	81.3392
466.207	84.1247	466.207	81.4327
466.689	84.11	466.689	81.492
467.171	84.0696	467.171	81.5038
467.653	83.9921	467.653	81.4563
468.135	83.8666	468.135	81.3411
468.618	83.6889	468.618	81.1576
469.1	83.4644	469.1	80.9143
469.582	83.209	469.582	80.6299
470.064	82.9462	470.064	80.3303
470.546	82.7001	470.546	80.0426
471.028	82.4939	471.028	79.7937
471.51	82.3431	471.51	79.6025
471.992	82.2548	471.992	79.4794
472.474	82.2266	472.474	79.4253
472.957	82.2489	472.957	79.4324
473.439	82.3053	473.439	79.4863
473.921	82.3736	473.921	79.5658
474.403	82.4312	474.403	79.6481
474.885	82.4566	474.885	79.7086
475.367	82.4352	475.367	79.7268
475.849	82.3628	475.849	79.6905
476.331	82.2464	476.331	79.598
476.813	82.1034	476.813	79.4604
477.296	81.9548	477.296	79.2984
477.778	81.8202	477.778	79.139
478.26	81.7075	478.26	79.0046
478.742	81.6111	478.742	78.9064
479.224	81.5142	479.224	78.8418
479.706	81.3988	479.706	78.7985
480.188	81.2519	480.188	78.7599
480.67	81.0713	480.67	78.7103
481.152	80.8639	481.152	78.6389
481.635	80.6412	481.635	78.5388
482.117	80.4123	482.117	78.4057
482.599	80.1792	482.599	78.2369
483.081	79.9382	483.081	78.0323
483.563	79.6845	483.563	77.796
484.045	79.4193	484.045	77.54
484.527	79.154	484.527	77.2844
485.01	78.9065	485.01	77.0524
485.492	78.6938	485.492	76.8639
485.974	78.5238	485.974	76.728
486.456	78.3899	486.456	76.6388
486.938	78.2742	486.938	76.5795
487.42	78.1542	487.42	76.5275
487.902	78.0119	487.902	76.4638
488.384	77.8368	488.384	76.3753
488.866	77.6265	488.866	76.2557
489.349	77.3821	489.349	76.1029
489.831	77.1035	489.831	75.9144
490.313	76.7857	490.313	75.6846
490.795	76.4209	490.795	75.4057
491.277	76.0022	491.277	75.0697
491.759	75.529	491.759	74.6734
492.241	75.0098	492.241	74.2209
492.723	74.4588	492.723	73.7234
493.205	73.8884	493.205	73.1941
493.688	73.3026	493.688	72.6434
494.17	72.6924	494.17	72.075
494.652	72.0421	494.652	71.4865
495.134	71.3346	495.134	70.8729
495.616	70.5614	495.616	70.2312
496.098	69.7259	496.098	69.5619
496.58	68.8419	496.58	68.8678
497.062	67.9252	497.062	68.1487
497.545	66.9847	497.545	67.3986
498.027	66.0169	498.027	66.6038
498.509	65.0078	498.509	65.749
498.991	63.9401	498.991	64.8235
499.473	62.8024	499.473	63.827
499.955	61.593	499.955	62.7705
500.437	60.3219	500.437	61.6736
500.919	59.0054	500.919	60.5578
501.401	57.6589	501.401	59.4373
501.884	56.295	501.884	58.3164
502.366	54.9241	502.366	57.1923
502.848	53.5601	502.848	56.0641
503.33	52.2239	503.33	54.9368
503.812	50.9404	503.812	53.8234
504.294	49.7294	504.294	52.7365
504.776	48.5985	504.776	51.6814
505.258	47.5378	505.258	50.6522
505.74	46.5266	505.74	49.6362
506.223	45.5464	506.223	48.6276
506.705	44.5973	506.705	47.6393
507.187	43.7051	507.187	46.7101
507.669	42.9154	507.669	45.8967
508.151	42.2711	508.151	45.249
508.633	41.794	508.633	44.7928
509.115	41.4712	509.115	44.5142
509.597	41.2632	509.597	44.369
510.079	41.1193	510.079	44.2982
510.562	41.0031	510.562	44.255
511.044	40.9056	511.044	44.22
511.526	40.846	511.526	44.204
512.008	40.8588	512.008	44.2381
512.49	40.9793	512.49	44.3595
512.972	41.2339	512.972	44.6006
513.454	41.6384	513.454	44.9828
513.937	42.212	513.937	45.5271
514.419	42.9896	514.419	46.2634
514.901	44.0205	514.901	47.2303
515.383	45.3621	515.383	48.4708
515.865	47.0527	515.865	50.0104
516.347	49.0872	516.347	51.8385
516.829	51.4042	516.829	53.8973
517.311	53.8989	517.311	56.0945
517.793	56.4515	517.793	58.3272
518.275	58.9517	518.275	60.5031
518.758	61.3271	518.758	62.5632
519.24	63.5391	519.24	64.4788
519.722	65.5739	519.722	66.2417
520.204	67.429	520.204	67.8521
520.686	69.1021	520.686	69.3078
521.168	70.5893	521.168	70.6027
521.65	71.8891	521.65	71.7314
522.132	73.0065	522.132	72.6934
522.615	73.9567	522.615	73.4985
523.097	74.7644	523.097	74.1666
523.579	75.4599	523.579	74.7253
524.061	76.0714	524.061	75.2025
524.543	76.6209	524.543	75.6207
525.025	77.1208	525.025	75.9945
525.507	77.574	525.507	76.3285
525.989	77.9785	525.989	76.6223
526.471	78.3313	526.471	76.8753
526.954	78.6313	526.954	77.0894
527.436	78.8804	527.436	77.2702
527.918	79.0821	527.918	77.4244
528.4	79.2403	528.4	77.5573
528.882	79.3595	528.882	77.671
529.364	79.4462	529.364	77.7661
529.846	79.5105	529.846	77.8438
530.328	79.5671	530.328	77.9077
530.811	79.6322	530.811	77.9644
531.293	79.72	531.293	78.0224
531.775	79.8389	531.775	78.0891
532.257	79.9896	532.257	78.1684
532.739	80.1663	532.739	78.2604
533.221	80.3609	533.221	78.3631
533.703	80.5671	533.703	78.4746
534.185	80.7821	534.185	78.5953
534.668	81.0053	534.668	78.727
535.15	81.2358	535.15	78.8716
535.632	81.469	535.632	79.0279
536.114	81.6959	536.114	79.1904
536.596	81.9048	536.596	79.3497
537.078	82.084	537.078	79.4948
537.56	82.2263	537.56	79.6168
538.042	82.3304	538.042	79.7111
538.524	82.3999	538.524	79.7778
539.006	82.4403	539.006	79.8199
539.489	82.4557	539.489	79.8404
539.971	82.4467	539.971	79.8396
540.453	82.4102	540.453	79.8148
540.935	82.3425	540.935	79.7613
541.417	82.2425	541.417	79.6754
541.899	82.113	541.899	79.5567
542.381	81.9609	542.381	79.409
542.864	81.7931	542.864	79.2388
543.346	81.6134	543.346	79.0519
543.828	81.4198	543.828	78.8524
544.31	81.2054	544.31	78.6409
544.792	80.9613	544.792	78.416
545.274	80.6803	545.274	78.1766
545.756	80.3614	545.756	77.9238
546.238	80.0085	546.238	77.6599
546.72	79.6298	546.72	77.3877
547.202	79.2333	547.202	77.1079
547.685	78.8252	547.685	76.818
548.167	78.4103	548.167	76.5144
548.649	77.9936	548.649	76.1955
549.131	77.5836	549.131	75.8651
549.613	77.1917	549.613	75.5334
550.095	76.8294	550.095	75.214
550.577	76.5036	550.577	74.92
551.059	76.2121	551.059	74.6572
551.542	75.9433	551.542	74.4217
552.024	75.6788	552.024	74.2004
552.506	75.401	552.506	73.9768
552.988	75.0962	552.988	73.7351
553.47	74.7577	553.47	73.4638
553.952	74.3843	553.952	73.1581
554.434	73.976	554.434	72.8169
554.916	73.5309	554.916	72.4405
555.399	73.0438	555.399	72.0286
555.881	72.5082	555.881	71.5799
556.363	71.9211	556.363	71.0948
556.845	71.2863	556.845	70.577
557.327	70.6147	557.327	70.035
557.809	69.9205	557.809	69.4791
558.291	69.2152	558.291	68.9184
558.773	68.5026	558.773	68.3556
559.255	67.7769	559.255	67.786
559.737	67.0251	559.737	67.1972
560.22	66.2317	560.22	66.5725
560.702	65.3847	560.702	65.8962
561.184	64.4738	561.184	65.1525
561.666	63.4886	561.666	64.3267
562.148	62.4141	562.148	63.403
562.63	61.2242	562.63	62.361
563.112	59.8861	563.112	61.1774
563.595	58.3644	563.595	59.8287
564.077	56.6285	564.077	58.294
564.559	54.6632	564.559	56.5619
565.041	52.4715	565.041	54.632
565.523	50.077	565.523	52.518
566.005	47.5196	566.005	50.2468
566.487	44.8597	566.487	47.8646
566.969	42.1802	566.969	45.4419
567.451	39.5842	567.451	43.0729
567.933	37.2119	567.933	40.8901
568.416	35.2234	568.416	39.048
568.898	33.778	568.898	37.701
569.38	33.0222	569.38	36.9917
569.862	33.0477	569.862	37.0089
570.344	33.8821	570.344	37.7788
570.826	35.4864	570.826	39.2617
571.308	37.7697	571.308	41.3666
571.79	40.5984	571.79	43.9612
572.273	43.8101	572.273	46.8871
572.755	47.2409	572.755	49.9882
573.237	50.7166	573.237	53.1032
573.719	54.0746	573.719	56.088
574.201	57.1841	574.201	58.8314
574.683	59.938	574.683	61.2462
575.165	62.2719	575.165	63.2833
575.647	64.1633	575.647	64.9281
576.13	65.6278	576.13	66.1967
576.612	66.7108	576.612	67.1283
577.094	67.4764	577.094	67.7774
577.576	67.9958	577.576	68.2054
578.058	68.3295	578.058	68.4661
578.54	68.5289	578.54	68.6074
579.022	68.6344	579.022	68.6689
579.504	68.6774	579.504	68.6817
579.986	68.6873	579.986	68.674
580.469	68.6892	580.469	68.6679
580.951	68.7006	580.951	68.677
581.433	68.7291	581.433	68.7047
581.915	68.7703	581.915	68.7438
582.397	68.8107	582.397	68.78
582.879	68.8328	582.879	68.7968
583.361	68.822	583.361	68.7815
583.843	68.7684	583.843	68.7271
584.326	68.6667	584.326	68.6315
584.808	68.5139	584.808	68.495
585.29	68.3051	585.29	68.3165
585.772	68.0324	585.772	68.0915
586.254	67.6865	586.254	67.8134
586.736	67.2598	586.736	67.4749
587.218	66.7499	587.218	67.0721
587.7	66.1614	587.7	66.6056
588.182	65.5039	588.182	66.0797
588.665	64.7857	588.665	65.498
589.147	64.0085	589.147	64.8604
589.629	63.1647	589.629	64.161
590.111	62.2408	590.111	63.3901
590.593	61.2241	590.593	62.5385
591.075	60.1101	591.075	61.6026
591.557	58.9071	591.557	60.5876
592.039	57.6342	592.039	59.5061
592.521	56.3131	592.521	58.3727
593.004	54.9585	593.004	57.1971
593.486	53.5741	593.486	55.9817
593.968	52.155	593.968	54.7235
594.45	50.6972	594.45	53.4207
594.932	49.2075	594.932	52.0817
595.414	47.7089	595.414	50.7279
595.896	46.2389	595.896	49.3932
596.378	44.8439	596.378	48.1205
596.861	43.5644	596.861	46.949
597.343	42.4324	597.343	45.9122
597.825	41.4708	597.825	45.0372
598.307	40.6957	598.307	44.3443
598.789	40.1237	598.789	43.853
599.271	39.7702	599.271	43.578
599.753	39.6424	599.753	43.5234
600.235	39.7309	600.235	43.6748
600.717	40.0037	600.717	43.9965
601.2	40.4109	601.2	44.437
601.682	40.8897	601.682	44.9346
602.164	41.3827	602.164	45.4348
602.646	41.8445	602.646	45.8958
603.128	42.2423	603.128	46.2884
603.61	42.5563	603.61	46.5962
604.092	42.7711	604.092	46.8077
604.574	42.8722	604.574	46.9127
605.057	42.8466	605.057	46.9025
605.539	42.6849	605.539	46.7712
606.021	42.3867	606.021	46.519
606.503	41.9621	606.503	46.154
606.985	41.4316	606.985	45.6911
607.467	40.8199	607.467	45.1481
607.949	40.1487	607.949	44.5404
608.431	39.4351	608.431	43.8801
608.913	38.6893	608.913	43.1752
609.396	37.9199	609.396	42.434
609.878	37.1402	609.878	41.6702
610.36	36.37	610.36	40.9037
610.842	35.6366	610.842	40.1614
611.324	34.9689	611.324	39.4723
611.806	34.3894	611.806	38.8589
612.288	33.9116	612.288	38.3368
612.77	33.5391	612.77	37.912
613.253	33.2707	613.253	37.5856
613.735	33.1071	613.735	37.3593
614.217	33.0552	614.217	37.2388
614.699	33.1273	614.699	37.2344
615.181	33.3378	615.181	37.3584
615.663	33.6956	615.663	37.6202
616.145	34.2004	616.145	38.0229
616.627	34.8417	616.627	38.5626
617.109	35.6031	617.109	39.2302
617.592	36.466	617.592	40.0137
618.074	37.4141	618.074	40.8995
618.556	38.4346	618.556	41.8728
619.038	39.5151	619.038	42.9156
619.52	40.6418	619.52	44.0064
620.002	41.8001	620.002	45.1232
620.484	42.9752	620.484	46.2458
620.966	44.1586	620.966	47.3621
621.448	45.3512	621.448	48.4714
621.931	46.5652	621.931	49.5854
622.413	47.8207	622.413	50.7242
622.895	49.141	622.895	51.9117
623.377	50.5462	623.377	53.1693
623.859	52.046	623.859	54.5094
624.341	53.6383	624.341	55.9334
624.823	55.3081	624.823	57.4305
625.305	57.0314	625.305	58.9805
625.788	58.776	625.788	60.5543
626.27	60.5074	626.27	62.1188
626.752	62.1934	626.752	63.6424
627.234	63.8038	627.234	65.095
627.716	65.3159	627.716	66.4542
628.198	66.7141	628.198	67.7053
628.68	67.9893	628.68	68.8405
629.162	69.1399	629.162	69.859
629.644	70.17	629.644	70.7651
630.127	71.0886	630.127	71.5668
630.609	71.9068	630.609	72.2734
631.091	72.6368	631.091	72.896
631.573	73.2899	631.573	73.4455
632.055	73.8747	632.055	73.932
632.537	74.399	632.537	74.3655
633.019	74.8691	633.019	74.7557
633.501	75.2917	633.501	75.1107
633.984	75.6738	633.984	75.4375
634.466	76.0219	634.466	75.7407
634.948	76.3407	634.948	76.0214
635.43	76.6321	635.43	76.2776
635.912	76.8948	635.912	76.505
636.394	77.1252	636.394	76.6982
636.876	77.319	636.876	76.8525
637.358	77.4726	637.358	76.9651
637.841	77.5837	637.841	77.0352
638.323	77.6512	638.323	77.0636
638.805	77.6737	638.805	77.0513
639.287	77.649	639.287	76.9986
639.769	77.573	639.769	76.9043
640.251	77.4414	640.251	76.7664
640.733	77.2499	640.733	76.5818
641.215	76.9959	641.215	76.348
641.697	76.6786	641.697	76.0628
642.179	76.2986	642.179	75.7246
642.662	75.8574	642.662	75.332
643.144	75.3574	643.144	74.8851
643.626	74.8026	643.626	74.3855
644.108	74.1989	644.108	73.8375
644.59	73.5563	644.59	73.2497
645.072	72.8879	645.072	72.6339
645.554	72.2081	645.554	72.0041
646.036	71.5336	646.036	71.3768
646.519	70.8807	646.519	70.769
647.001	70.2652	647.001	70.1971
647.483	69.7052	647.483	69.6793
647.965	69.2187	647.965	69.232
648.447	68.8228	648.447	68.8692
648.929	68.5316	648.929	68.6011
649.411	68.3521	649.411	68.4311
649.893	68.2835	649.893	68.3568
650.375	68.3179	650.375	68.3715
650.858	68.4438	650.858	68.467
651.34	68.6483	651.34	68.6355
651.822	68.9197	651.822	68.8702
652.304	69.2496	652.304	69.1651
652.786	69.631	652.786	69.5137
653.268	70.059	653.268	69.909
653.75	70.5296	653.75	70.3441
654.232	71.0393	654.232	70.8126
654.715	71.585	654.715	71.3097
655.197	72.1631	655.197	71.8316
655.679	72.7682	655.679	72.3738
656.161	73.394	656.161	72.9307
656.643	74.0324	656.643	73.4949
657.125	74.6753	657.125	74.0588
657.607	75.3164	657.607	74.6166
658.089	75.9507	658.089	75.1654
658.572	76.5752	658.572	75.7052
659.054	77.188	659.054	76.2378
659.536	77.7873	659.536	76.7651
660.018	78.3713	660.018	77.2867
660.5	78.9388	660.5	77.8011
660.982	79.4894	660.982	78.3058
661.464	80.0237	661.464	78.7996
661.946	80.5421	661.946	79.282
662.428	81.0434	662.428	79.7524
662.91	81.5247	662.91	80.2082
663.393	81.9815	663.393	80.6422
663.875	82.4099	663.875	81.043
664.357	82.8109	664.357	81.3983
664.839	83.1882	664.839	81.6949
665.321	83.5483	665.321	81.9221
665.803	83.8978	665.803	82.0734
666.285	84.242	666.285	82.1496
666.768	84.5866	666.768	82.1664
667.25	84.9457	667.25	82.1684
667.732	85.346	667.732	82.2383
668.214	85.795	668.214	82.4599
668.696	86.257	668.696	82.8598
669.178	86.6744	669.178	83.3802
669.66	87.0215	669.66	83.9316
670.142	87.3111	670.142	84.4489
670.624	87.5702	670.624	84.9046
671.107	87.822	671.107	85.2957
671.589	88.075	671.589	85.626
672.071	88.3283	672.071	85.9024
672.553	88.576	672.553	86.1327
673.035	88.8107	673.035	86.3246
673.517	89.0284	673.517	86.4862
673.999	89.2278	673.999	86.6245
674.481	89.4095	674.481	86.7447
674.963	89.573	674.963	86.8487
675.446	89.7165	675.446	86.9369
675.928	89.8379	675.928	87.0097
676.41	89.937	676.41	87.0691
676.892	90.0178	676.892	87.1198
677.374	90.0876	677.374	87.168
677.856	90.1545	677.856	87.2185
678.338	90.2244	678.338	87.2742
678.82	90.2991	678.82	87.3344
679.303	90.3764	679.303	87.3963
679.785	90.4523	679.785	87.4562
680.267	90.5235	680.267	87.5124
680.749	90.5897	680.749	87.5646
681.231	90.6532	681.231	87.6144
681.713	90.7168	681.713	87.6631
682.195	90.7814	682.195	87.7105
682.677	90.8449	682.677	87.7548
683.159	90.9028	683.159	87.793
683.642	90.9505	683.642	87.823
684.124	90.9857	684.124	87.8443
684.606	91.0102	684.606	87.8589
685.088	91.0292	685.088	87.8702
685.57	91.0484	685.57	87.881
686.052	91.0717	686.052	87.8923
686.534	91.0992	686.534	87.9027
687.016	91.1278	687.016	87.9096
687.499	91.153	687.499	87.9102
687.981	91.1707	687.981	87.9039
688.463	91.18	688.463	87.8917
688.945	91.182	688.945	87.8767
689.427	91.1787	689.427	87.8613
689.909	91.1711	689.909	87.8469
690.391	91.1574	690.391	87.8321
690.873	91.1342	690.873	87.8144
691.356	91.0975	691.356	87.7902
691.837	91.0441	691.837	87.7569
692.32	90.9729	692.32	87.7125
692.802	90.8846	692.802	87.6561
693.284	90.7798	693.284	87.5868
693.766	90.658	693.766	87.503
694.248	90.5169	694.248	87.4027
694.73	90.353	694.73	87.2835
695.212	90.1638	695.212	87.1441
695.694	89.9483	695.694	86.9842
696.177	89.7085	696.177	86.8048
696.659	89.4478	696.659	86.6076
697.141	89.1705	697.141	86.3949
697.623	88.881	697.623	86.1696
698.105	88.5839	698.105	85.9359
698.587	88.2859	698.587	85.701
699.069	87.9964	699.069	85.4745
699.551	87.7275	699.551	85.2679
700.034	87.4935	700.034	85.0932
700.516	87.3071	700.516	84.9595
700.998	87.1779	700.998	84.8723
701.48	87.1107	701.48	84.8329
701.962	87.1047	701.962	84.8387
702.444	87.1547	702.444	84.885
702.926	87.2521	702.926	84.9654
703.408	87.3874	703.408	85.0738
703.89	87.55	703.89	85.2035
704.373	87.7302	704.373	85.3483
704.855	87.9204	704.855	85.5032
705.337	88.1131	705.337	85.6636
705.819	88.303	705.819	85.826
706.301	88.4861	706.301	85.9882
706.783	88.6597	706.783	86.1488
707.265	88.8229	707.265	86.3061
707.747	88.9762	707.747	86.4586
708.23	89.1206	708.23	86.6037
708.712	89.257	708.712	86.7384
709.194	89.3856	709.194	86.8595
709.676	89.5054	709.676	86.9648
710.158	89.6151	710.158	87.0537
710.64	89.7134	710.64	87.1276
711.122	89.7996	711.122	87.1892
711.604	89.8738	711.604	87.2416
712.086	89.9366	712.086	87.2868
712.569	89.988	712.569	87.3246
713.051	90.0268	713.051	87.3531
713.533	90.0508	713.533	87.3691
714.015	90.0576	714.015	87.37
714.497	90.0454	714.497	87.3544
714.979	90.0138	714.979	87.3228
715.461	89.9643	715.461	87.2767
715.943	89.8993	715.943	87.2177
716.426	89.8214	716.426	87.1457
716.908	89.7323	716.908	87.0591
717.39	89.6324	717.39	86.9552
717.872	89.5212	717.872	86.8317
718.354	89.3983	718.354	86.6883
718.836	89.2635	718.836	86.5275
719.318	89.1173	719.318	86.3542
719.8	88.9605	719.8	86.174
720.283	88.7939	720.283	85.9922
720.764	88.618	720.764	85.811
721.247	88.4325	721.247	85.6296
721.729	88.236	721.729	85.4444
722.211	88.0271	722.211	85.2506
722.693	87.8029	722.693	85.0424
723.175	87.5604	723.175	84.8153
723.657	87.2965	723.657	84.566
724.139	87.0083	724.139	84.2929
724.621	86.6934	724.621	83.9957
725.104	86.3506	725.104	83.6757
725.586	85.9801	725.586	83.335
726.068	85.5829	726.068	82.9755
726.55	85.1601	726.55	82.5985
727.032	84.7125	727.032	82.204
727.514	84.24	727.514	81.7911
727.996	83.742	727.996	81.3584
728.478	83.2185	728.478	80.9054
728.961	82.6701	728.961	80.4329
729.443	82.0984	729.443	79.9429
729.925	81.5043	729.925	79.4374
730.407	80.8868	730.407	78.9169
730.889	80.2415	730.889	78.3791
731.371	79.5612	731.371	77.8198
731.853	78.8379	731.853	77.2337
732.335	78.064	732.335	76.6159
732.817	77.2356	732.817	75.964
733.3	76.3522	733.3	75.2771
733.782	75.416	733.782	74.5549
734.264	74.4297	734.264	73.7965
734.746	73.3954	734.746	72.9989
735.228	72.3149	735.228	72.1592
735.71	71.1927	735.71	71.2775
736.192	70.0407	736.192	70.3619
736.674	68.8821	736.674	69.4318
737.157	67.7514	737.157	68.5178
737.639	66.6972	737.639	67.6641
738.121	65.7734	738.121	66.9193
738.603	65.0356	738.603	66.3337
739.085	64.5389	739.085	65.9563
739.567	64.327	739.567	65.825
740.049	64.4312	740.049	65.9664
740.531	64.8626	740.531	66.3883
741.013	65.6066	741.013	67.0763
741.496	66.6195	741.496	67.9906
741.978	67.8322	741.978	69.0701
742.46	69.1653	742.46	70.2456
742.942	70.5326	742.942	71.4431
743.424	71.8607	743.424	72.6003
743.906	73.0964	743.906	73.6726
744.388	74.2042	744.388	74.631
744.87	75.1695	744.87	75.4643
745.352	75.9919	745.352	76.173
745.835	76.6814	745.835	76.766
746.317	77.2521	746.317	77.2553
746.799	77.7213	746.799	77.6555
747.281	78.1068	747.281	77.9821
747.763	78.4252	747.763	78.2493
748.245	78.6929	748.245	78.4719
748.727	78.9244	748.727	78.6631
749.21	79.1308	749.21	78.8328
749.692	79.3202	749.692	78.9881
750.174	79.4971	750.174	79.1325
750.656	79.6627	750.656	79.2668
751.138	79.8173	751.138	79.3908
751.62	79.9614	751.62	79.5051
752.102	80.0963	752.102	79.6112
752.584	80.2243	752.584	79.7117
753.066	80.3477	753.066	79.8087
753.548	80.4678	753.548	79.9026
754.031	80.5842	754.031	79.9917
754.513	80.6951	754.513	80.0725
754.995	80.7969	754.995	80.1399
755.477	80.8848	755.477	80.1883
755.959	80.9526	755.959	80.2115
756.441	80.9904	756.441	80.2014
756.923	80.9851	756.923	80.1479
757.405	80.9195	757.405	80.0383
757.888	80.7737	757.888	79.8584
758.37	80.5306	758.37	79.5967
758.852	80.1814	758.852	79.2492
759.334	79.732	759.334	78.8254
759.816	79.2072	759.816	78.3501
760.298	78.6535	760.298	77.8659
760.78	78.1364	760.78	77.4282
761.262	77.724	761.262	77.0923
761.745	77.4836	761.745	76.91
762.227	77.4637	762.227	76.9157
762.709	77.6861	762.709	77.121
763.191	78.143	763.191	77.513
763.673	78.7975	763.673	78.0567
764.155	79.5903	764.155	78.7009
764.637	80.4466	764.637	79.3837
765.119	81.2964	765.119	80.0494
765.601	82.08	765.601	80.6518
766.083	82.7566	766.083	81.1608
766.566	83.3084	766.566	81.5646
767.048	83.7348	767.048	81.8653
767.53	84.0484	767.53	82.0747
768.012	84.2669	768.012	82.2083
768.494	84.4103	768.494	82.2827
768.976	84.4959	768.976	82.3118
769.458	84.5374	769.458	82.3062
769.94	84.5461	769.94	82.2743
770.423	84.5304	770.423	82.2219
770.905	84.4971	770.905	82.1535
771.387	84.451	771.387	82.0723
771.869	84.3945	771.869	81.9794
772.351	84.3274	772.351	81.8739
772.833	84.2469	772.833	81.7531
773.315	84.1488	773.315	81.6137
773.797	84.0285	773.797	81.4524
774.279	83.8826	774.279	81.2679
774.762	83.7091	774.762	81.0602
775.244	83.5068	775.244	80.8308
775.726	83.2748	775.726	80.5804
776.208	83.0107	776.208	80.3078
776.69	82.7097	776.69	80.008
777.172	82.3651	777.172	79.6734
777.654	81.9693	777.654	79.2945
778.136	81.5141	778.136	78.861
778.619	80.9931	778.619	78.3647
779.101	80.4009	779.101	77.7989
779.583	79.7323	779.583	77.1583
780.065	78.9823	780.065	76.4388
780.547	78.1444	780.547	75.6356
781.029	77.2116	781.029	74.7443
781.511	76.1782	781.511	73.7615
781.993	75.042	781.993	72.6871
782.476	73.8063	782.476	71.5255
782.958	72.4802	782.958	70.2856
783.44	71.0785	783.44	68.9806
783.922	69.6182	783.922	67.6249
784.404	68.1172	784.404	66.2335
784.886	66.5941	784.886	64.8223
785.368	65.0671	785.368	63.4072
785.85	63.5576	785.85	62.0083
786.332	62.0905	786.332	60.6489
786.815	60.691	786.815	59.3524
787.297	59.3864	787.297	58.1429
787.779	58.2024	787.779	57.0409
788.261	57.1623	788.261	56.064
788.743	56.2927	788.743	55.2313
789.225	55.6227	789.225	54.5652
789.707	55.1844	789.707	54.0929
790.189	55.0106	790.189	53.8458
790.672	55.1239	790.672	53.8491
791.154	55.5304	791.154	54.1156
791.636	56.2137	791.636	54.6397
792.118	57.1396	792.118	55.3993
792.6	58.2602	792.6	56.3595
793.082	59.5252	793.082	57.4821
793.564	60.8936	793.564	58.7356
794.046	62.3318	794.046	60.0934
794.528	63.8163	794.528	61.5359
795.01	65.3305	795.01	63.047
795.493	66.8596	795.493	64.6091
795.975	68.3908	795.975	66.2035
796.457	69.9119	796.457	67.8108
796.939	71.4115	796.939	69.4111
797.421	72.8793	797.421	70.987
797.903	74.3048	797.903	72.5216
798.385	75.6755	798.385	73.9984
798.867	76.9784	798.867	75.4023
799.35	78.1999	799.35	76.7189
799.832	79.3285	799.832	77.9363
800.314	80.3573	800.314	79.0474
800.796	81.2849	800.796	80.0492
801.278	82.1149	801.278	80.9439
801.76	82.854	801.76	81.7369
802.242	83.5108	802.242	82.4362
802.724	84.0937	802.724	83.0507
803.207	84.6099	803.207	83.5894
803.689	85.0662	803.689	84.0616
804.171	85.4687	804.171	84.4752
804.653	85.8237	804.653	84.838
805.135	86.1381	805.135	85.1576
805.617	86.418	805.617	85.4402
806.099	86.6688	806.099	85.6918
806.581	86.8942	806.581	85.9169
807.063	87.0955	807.063	86.1185
807.545	87.2727	807.545	86.2984
808.028	87.4254	808.028	86.4577
808.51	87.5547	808.51	86.5974
808.992	87.6634	808.992	86.7199
809.474	87.7567	809.474	86.8286
809.956	87.841	809.956	86.9282
810.438	87.9233	810.438	87.0241
810.92	88.0088	810.92	87.1203
811.403	88.1013	811.403	87.2196
811.885	88.2024	811.885	87.3226
812.367	88.3121	812.367	87.4281
812.849	88.4298	812.849	87.5336
813.331	88.5536	813.331	87.6365
813.813	88.6811	813.813	87.734
814.295	88.8084	814.295	87.8235
814.777	88.9299	814.777	87.9023
815.26	89.0392	815.26	87.9677
815.742	89.1294	815.742	88.0166
816.224	89.1951	816.224	88.0466
816.706	89.2331	816.706	88.0565
817.188	89.2428	817.188	88.0462
817.67	89.2266	817.67	88.0176
818.152	89.188	818.152	87.9733
818.634	89.1308	818.634	87.9162
819.116	89.0578	819.116	87.848
819.598	88.9704	819.598	87.7696
820.081	88.8691	820.081	87.6808
820.563	88.7542	820.563	87.5816
821.045	88.6265	821.045	87.4724
821.527	88.4875	821.527	87.3548
822.009	88.339	822.009	87.231
822.491	88.1831	822.491	87.1034
822.973	88.0215	822.973	86.9739
823.455	87.8558	823.455	86.8441
823.938	87.6882	823.938	86.7149
824.42	87.5208	824.42	86.5876
824.902	87.3568	824.902	86.4633
825.384	87.1985	825.384	86.3434
825.866	87.0469	825.866	86.2284
826.348	86.9009	826.348	86.1178
826.83	86.758	826.83	86.0097
827.312	86.615	827.312	85.9017
827.794	86.4693	827.794	85.7916
828.277	86.3205	828.277	85.6784
828.759	86.1697	828.759	85.563
829.241	86.0197	829.241	85.4472
829.723	85.8728	829.723	85.3332
830.205	85.7297	830.205	85.2221
830.687	85.5899	830.687	85.1141
831.169	85.4514	831.169	85.008
831.651	85.3124	831.651	84.9021
832.134	85.1721	832.134	84.7953
832.616	85.0313	832.616	84.6872
833.098	84.8915	833.098	84.5782
833.58	84.7544	833.58	84.4688
834.062	84.6203	834.062	84.3584
834.544	84.4887	834.544	84.2459
835.026	84.358	835.026	84.1296
835.508	84.2277	835.508	84.0083
835.99	84.0979	835.99	83.8818
836.473	83.9699	836.473	83.7516
836.955	83.8457	836.955	83.6197
837.437	83.7264	837.437	83.4887
837.919	83.6122	837.919	83.36
838.401	83.5017	838.401	83.2339
838.883	83.3937	838.883	83.1102
839.365	83.2878	839.365	82.9889
839.847	83.1849	839.847	82.871
840.33	83.0878	840.33	82.7587
840.812	82.9997	840.812	82.6548
841.294	82.9233	841.294	82.5619
841.776	82.8601	841.776	82.4814
842.258	82.8099	842.258	82.4131
842.74	82.7721	842.74	82.3557
843.222	82.7458	843.222	82.3077
843.704	82.7309	843.704	82.268
844.187	82.7275	844.187	82.2361
844.669	82.736	844.669	82.2124
845.151	82.7559	845.151	82.1974
845.633	82.7862	845.633	82.1915
846.115	82.8257	846.115	82.1951
846.597	82.8734	846.597	82.2087
847.079	82.9293	847.079	82.2328
847.561	82.9946	847.561	82.2686
848.043	83.0705	848.043	82.3169
848.525	83.1575	848.525	82.3783
849.008	83.2549	849.008	82.4519
849.49	83.3606	849.49	82.5357
849.972	83.4718	849.972	82.6272
850.454	83.5859	850.454	82.7233
850.936	83.7016	850.936	82.8217
851.418	83.8187	851.418	82.921
851.9	83.9381	851.9	83.0207
852.382	84.0603	852.382	83.1209
852.865	84.1851	852.865	83.2218
853.347	84.3116	853.347	83.3233
853.829	84.4378	853.829	83.4252
854.311	84.5622	854.311	83.5268
854.793	84.6839	854.793	83.6277
855.275	84.8029	855.275	83.7277
855.757	84.9197	855.757	83.8264
856.239	85.0352	856.239	83.9238
856.721	85.1492	856.721	84.0195
857.204	85.2613	857.204	84.1133
857.686	85.3705	857.686	84.2047
858.168	85.4762	858.168	84.2939
858.65	85.5779	858.65	84.381
859.132	85.6758	859.132	84.4659
859.614	85.7701	859.614	84.5482
860.096	85.8604	860.096	84.627
860.578	85.9458	860.578	84.7007
861.061	86.0247	861.061	84.7678
861.543	86.096	861.543	84.8271
862.025	86.1595	862.025	84.8788
862.507	86.2167	862.507	84.924
862.989	86.2704	862.989	84.9654
863.471	86.3239	863.471	85.0053
863.953	86.3806	863.953	85.0461
864.435	86.4425	864.435	85.0893
864.918	86.51	864.918	85.1355
865.4	86.5825	865.4	85.1847
865.882	86.6591	865.882	85.2369
866.364	86.7389	866.364	85.2925
866.846	86.8216	866.846	85.3518
867.328	86.907	867.328	85.415
867.81	86.9946	867.81	85.4811
868.292	87.0834	868.292	85.5479
868.774	87.1718	868.774	85.6125
869.256	87.2578	869.256	85.6718
869.739	87.3403	869.739	85.7236
870.221	87.4189	870.221	85.7675
870.703	87.4943	870.703	85.8046
871.185	87.5677	871.185	85.8376
871.667	87.6402	871.667	85.8693
872.149	87.7117	872.149	85.9018
872.631	87.7813	872.631	85.9363
873.114	87.8473	873.114	85.9724
873.596	87.9077	873.596	86.0091
874.078	87.9611	874.078	86.0445
874.56	88.007	874.56	86.077
875.042	88.0452	875.042	86.1047
875.524	88.076	875.524	86.1256
876.006	88.0995	876.006	86.1378
876.488	88.1152	876.488	86.1395
876.97	88.1228	876.97	86.1299
877.452	88.1223	877.452	86.1093
877.935	88.1144	877.935	86.0791
878.417	88.1005	878.417	86.0418
878.899	88.0818	878.899	85.9999
879.381	88.0592	879.381	85.9548
879.863	88.0323	879.863	85.9062
880.345	87.9999	880.345	85.8525
880.827	87.9602	880.827	85.7914
881.309	87.9118	881.309	85.7211
881.792	87.8544	881.792	85.6412
882.274	87.789	882.274	85.5532
882.756	87.7175	882.756	85.4595
883.238	87.6418	883.238	85.3628
883.72	87.5633	883.72	85.2644
884.202	87.4823	884.202	85.1644
884.684	87.3984	884.684	85.061
885.166	87.3112	885.166	84.9523
885.649	87.2208	885.649	84.8365
886.131	87.1275	886.131	84.7128
886.613	87.0325	886.613	84.5818
887.095	86.936	887.095	84.4446
887.577	86.838	887.577	84.3025
888.059	86.7374	888.059	84.1568
888.541	86.633	888.541	84.0086
889.023	86.5245	889.023	83.8592
889.505	86.4125	889.505	83.7103
889.987	86.2993	889.987	83.5636
890.47	86.1875	890.47	83.4209
890.952	86.0797	890.952	83.2827
891.434	85.9771	891.434	83.1489
891.916	85.8795	891.916	83.0181
892.398	85.7855	892.398	82.8887
892.88	85.6929	892.88	82.7596
893.362	85.6001	893.362	82.6303
893.845	85.506	893.845	82.5014
894.327	85.4104	894.327	82.3737
894.809	85.3136	894.809	82.248
895.291	85.2164	895.291	82.1246
895.773	85.1193	895.773	82.0036
896.255	85.0233	896.255	81.8853
896.737	84.9293	896.737	81.7704
897.219	84.8383	897.219	81.66
897.701	84.7511	897.701	81.5554
898.183	84.6681	898.183	81.4572
898.666	84.5887	898.666	81.3649
899.148	84.5122	899.148	81.2771
899.63	84.4375	899.63	81.1918
900.112	84.3644	900.112	81.1077
900.594	84.2932	900.594	81.0249
901.076	84.2251	901.076	80.9445
901.558	84.1614	901.558	80.8687
902.04	84.1033	902.04	80.7997
902.523	84.0515	902.523	80.7391
903.005	84.0059	903.005	80.6878
903.487	83.967	903.487	80.6462
903.969	83.9351	903.969	80.6144
904.451	83.9117	904.451	80.5928
904.933	83.8978	904.933	80.5817
905.415	83.8942	905.415	80.5808
905.897	83.9	905.897	80.5884
906.38	83.913	906.38	80.6017
906.862	83.9303	906.862	80.6171
907.344	83.9486	907.344	80.6314
907.826	83.9662	907.826	80.643
908.308	83.9822	908.308	80.6518
908.79	83.9969	908.79	80.6591
909.272	84.0105	909.272	80.6665
909.754	84.0226	909.754	80.6749
910.236	84.0314	910.236	80.6838
910.719	84.0348	910.719	80.6916
911.201	84.0311	911.201	80.6967
911.683	84.0198	911.683	80.6984
912.165	84.0024	912.165	80.6972
912.647	83.9814	912.647	80.6949
913.129	83.9596	913.129	80.6928
913.611	83.9384	913.611	80.6913
914.093	83.9173	914.093	80.6887
914.576	83.8944	914.576	80.682
915.058	83.8675	915.058	80.6677
915.54	83.8347	915.54	80.6433
916.022	83.7963	916.022	80.6084
916.504	83.7536	916.504	80.5649
916.986	83.7087	916.986	80.5156
917.468	83.6624	917.468	80.4633
917.95	83.6141	917.95	80.4094
918.433	83.5614	918.433	80.3538
918.915	83.501	918.915	80.2946
919.397	83.4299	919.397	80.2296
919.879	83.3469	919.879	80.1572
920.361	83.2523	920.361	80.0762
920.843	83.1478	920.843	79.986
921.325	83.0353	921.325	79.8862
921.807	82.9159	921.807	79.776
922.289	82.7897	922.289	79.6543
922.771	82.6562	922.771	79.5207
923.254	82.515	923.254	79.3753
923.736	82.3657	923.736	79.2196
924.218	82.2087	924.218	79.0552
924.7	82.0443	924.7	78.8836
925.182	81.872	925.182	78.7048
925.664	81.69	925.664	78.517
926.146	81.4961	926.146	78.3174
926.628	81.2879	926.628	78.1029
927.111	81.0641	927.111	77.8717
927.593	80.8251	927.593	77.6241
928.075	80.5725	928.075	77.3617
928.557	80.3087	928.557	77.0873
929.039	80.0356	929.039	76.8032
929.521	79.7546	929.521	76.5103
930.003	79.4666	930.003	76.2088
930.485	79.1722	930.485	75.8985
930.967	78.8731	930.967	75.5801
931.45	78.5718	931.45	75.2556
931.932	78.2707	931.932	74.928
932.414	77.9716	932.414	74.6004
932.896	77.675	932.896	74.2751
933.378	77.3795	933.378	73.9531
933.86	77.0833	933.86	73.6344
934.342	76.7852	934.342	73.3188
934.824	76.4856	934.824	73.0073
935.307	76.1868	935.307	72.7011
935.789	75.8916	935.789	72.4021
936.271	75.6017	936.271	72.1106
936.753	75.3167	936.753	71.825
937.235	75.0335	937.235	71.5418
937.717	74.7477	937.717	71.2566
938.199	74.4547	938.199	70.9655
938.681	74.1517	938.681	70.6664
939.163	73.8383	939.163	70.3595
939.646	73.5152	939.646	70.046
940.128	73.1837	940.128	69.7271
940.61	72.844	940.61	69.4029
941.092	72.4951	941.092	69.072
941.574	72.1356	941.574	68.7328
942.056	71.7647	942.056	68.3845
942.538	71.3832	942.538	68.0278
943.02	70.9933	943.02	67.6649
943.503	70.5977	943.503	67.2985
943.985	70.1983	943.985	66.93
944.467	69.7949	944.467	66.559
944.949	69.3859	944.949	66.1834
945.431	68.9691	945.431	65.8009
945.913	68.5437	945.913	65.4103
946.395	68.1114	946.395	65.013
946.877	67.6757	946.877	64.612
947.36	67.2408	947.36	64.2107
947.842	66.8099	947.842	63.8115
948.324	66.3838	948.324	63.4144
948.806	65.9618	948.806	63.0179
949.288	65.5433	949.288	62.6212
949.77	65.1291	949.77	62.2253
950.252	64.7236	950.252	61.8349
950.734	64.3333	950.734	61.4566
951.216	63.9652	951.216	61.0974
951.698	63.6252	951.698	60.7625
952.181	63.3162	952.181	60.4541
952.663	63.0394	952.663	60.1717
953.145	62.7955	953.145	59.9149
953.627	62.5867	953.627	59.6851
954.109	62.4182	954.109	59.4867
954.591	62.2968	954.591	59.3267
955.073	62.2294	955.073	59.2119
955.555	62.2208	955.555	59.1478
956.038	62.2729	956.038	59.1363
956.52	62.3849	956.52	59.1773
957.002	62.5552	957.002	59.2693
957.484	62.7829	957.484	59.4119
957.966	63.0677	957.966	59.6056
958.448	63.4094	958.448	59.8511
958.93	63.8057	958.93	60.1471
959.412	64.2509	959.412	60.489
959.894	64.7356	959.894	60.8682
960.377	65.2492	960.377	61.275
960.859	65.7807	960.859	61.6994
961.341	66.3213	961.341	62.1338
961.823	66.8649	961.823	62.5736
962.305	67.4069	962.305	63.0159
962.787	67.943	962.787	63.458
963.269	68.4687	963.269	63.896
963.751	68.978	963.751	64.3247
964.234	69.4657	964.234	64.7385
964.716	69.9281	964.716	65.1334
965.198	70.364	965.198	65.5081
965.68	70.7743	965.68	65.8638
966.162	71.1617	966.162	66.2037
966.644	71.5285	966.644	66.531
967.126	71.8758	967.126	66.8472
967.608	72.2036	967.608	67.1522
968.091	72.5112	968.091	67.4447
968.573	72.7989	968.573	67.7242
969.055	73.0684	969.055	67.9912
969.537	73.323	969.537	68.248
970.019	73.5663	970.019	68.4974
970.501	73.8012	970.501	68.7416
970.983	74.0287	970.983	68.9811
971.465	74.2483	971.465	69.2146
971.947	74.4585	971.947	69.4398
972.43	74.6583	972.43	69.6552
972.912	74.8482	972.912	69.8608
973.394	75.0303	973.394	70.0584
973.876	75.2068	973.876	70.2507
974.358	75.3795	974.358	70.4397
974.84	75.5484	974.84	70.6259
975.322	75.7123	975.322	70.8081
975.804	75.8691	975.804	70.984
976.287	76.0172	976.287	71.152
976.769	76.1569	976.769	71.312
977.251	76.29	977.251	71.4657
977.733	76.4189	977.733	71.6155
978.215	76.5458	978.215	71.7639
978.697	76.6714	978.697	71.912
979.179	76.7951	979.179	72.0595
979.661	76.9155	979.661	72.2052
980.143	77.0315	980.143	72.3479
980.625	77.1433	980.625	72.4877
981.108	77.2522	981.108	72.6254
981.59	77.3601	981.59	72.7628
982.072	77.4686	982.072	72.901
982.554	77.578	982.554	73.0401
983.036	77.6873	983.036	73.1792
983.518	77.7946	983.518	73.3166
984	77.8986	984	73.4511
984.482	77.9986	984.482	73.5824
984.965	78.095	984.965	73.7107
985.447	78.1887	985.447	73.8365
985.929	78.2802	985.929	73.9596
986.411	78.3691	986.411	74.0791
986.893	78.454	986.893	74.193
987.375	78.5333	987.375	74.2997
987.857	78.6061	987.857	74.3983
988.339	78.6721	988.339	74.4893
988.822	78.7319	988.822	74.5743
989.304	78.7863	989.304	74.6553
989.786	78.8355	989.786	74.7334
990.268	78.8789	990.268	74.8085
990.75	78.9153	990.75	74.8796
991.232	78.944	991.232	74.9455
991.714	78.9651	991.714	75.0057
992.196	78.9807	992.196	75.0607
992.678	78.9932	992.678	75.112
993.16	79.0054	993.16	75.1608
993.643	79.0184	993.643	75.2077
994.125	79.0315	994.125	75.2518
994.607	79.0417	994.607	75.2912
995.089	79.0456	995.089	75.3235
995.571	79.04	995.571	75.3477
996.053	79.0227	996.053	75.3635
996.535	78.9936	996.535	75.3718
997.018	78.9532	997.018	75.3736
997.5	78.9025	997.5	75.3693
997.982	78.8424	997.982	75.3584
998.464	78.7733	998.464	75.3396
998.946	78.6958	998.946	75.312
999.428	78.6114	999.428	75.2757
999.91	78.5223	999.91	75.2326
1000.39	78.4315	1000.39	75.1853
1000.87	78.3414	1000.87	75.1361
1001.36	78.2529	1001.36	75.086
1001.84	78.1657	1001.84	75.034
1002.32	78.0778	1002.32	74.9772
1002.8	77.9874	1002.8	74.9126
1003.28	77.8929	1003.28	74.8378
1003.77	77.7943	1003.77	74.7521
1004.25	77.6921	1004.25	74.6563
1004.73	77.5867	1004.73	74.5518
1005.21	77.4772	1005.21	74.4398
1005.7	77.3609	1005.7	74.32
1006.18	77.2342	1006.18	74.1911
1006.66	77.0934	1006.66	74.0514
1007.14	76.936	1007.14	73.8993
1007.62	76.7613	1007.62	73.7346
1008.11	76.5704	1008.11	73.5574
1008.59	76.3649	1008.59	73.3684
1009.07	76.1464	1009.07	73.1674
1009.55	75.9154	1009.55	72.954
1010.03	75.672	1010.03	72.7274
1010.52	75.4165	1010.52	72.4877
1011	75.1504	1011	72.2366
1011.48	74.8761	1011.48	71.9773
1011.96	74.597	1011.96	71.7136
1012.45	74.3156	1012.45	71.4487
1012.93	74.0325	1012.93	71.1837
1013.41	73.7465	1013.41	70.9178
1013.89	73.4548	1013.89	70.6488
1014.37	73.1551	1014.37	70.3752
1014.86	72.8467	1014.86	70.0969
1015.34	72.5306	1015.34	69.8164
1015.82	72.2095	1015.82	69.537
1016.3	71.8857	1016.3	69.262
1016.78	71.5603	1016.78	68.9924
1017.27	71.2324	1017.27	68.7267
1017.75	70.8998	1017.75	68.4614
1018.23	70.5603	1018.23	68.1928
1018.71	70.2135	1018.71	67.9182
1019.2	69.8604	1019.2	67.6372
1019.68	69.5033	1019.68	67.3505
1020.16	69.1443	1020.16	67.0598
1020.64	68.7842	1020.64	66.7662
1021.12	68.4222	1021.12	66.4699
1021.61	68.0572	1021.61	66.1709
1022.09	67.6884	1022.09	65.87
1022.57	67.3166	1022.57	65.5687
1023.05	66.9436	1023.05	65.2695
1023.53	66.5706	1023.53	64.9735
1024.02	66.1967	1024.02	64.6796
1024.5	65.8174	1024.5	64.3834
1024.98	65.4262	1024.98	64.078
1025.46	65.015	1025.46	63.7561
1025.94	64.5774	1025.94	63.4121
1026.43	64.1108	1026.43	63.0439
1026.91	63.6151	1026.91	62.6526
1027.39	63.0924	1027.39	62.2409
1027.87	62.5445	1027.87	61.8111
1028.36	61.9715	1028.36	61.364
1028.84	61.3725	1028.84	60.8986
1029.32	60.7467	1029.32	60.4139
1029.8	60.0965	1029.8	59.9113
1030.28	59.4279	1030.28	59.3954
1030.77	58.7509	1030.77	58.8742
1031.25	58.077	1031.25	58.3567
1031.73	57.4155	1031.73	57.8502
1032.21	56.7725	1032.21	57.3593
1032.69	56.1505	1032.69	56.8855
1033.18	55.5499	1033.18	56.4288
1033.66	54.9721	1033.66	55.9908
1034.14	54.4209	1034.14	55.575
1034.62	53.9016	1034.62	55.1867
1035.11	53.4198	1035.11	54.831
1035.59	52.9776	1035.59	54.5094
1036.07	52.5723	1036.07	54.2192
1036.55	52.1967	1036.55	53.953
1037.03	51.8414	1037.03	53.7021
1037.52	51.4974	1037.52	53.4579
1038	51.1571	1038	53.2138
1038.48	50.8146	1038.48	52.9649
1038.96	50.4627	1038.96	52.7058
1039.44	50.0912	1039.44	52.4282
1039.93	49.6872	1039.93	52.1213
1040.41	49.2343	1040.41	51.7713
1040.89	48.7177	1040.89	51.3658
1041.37	48.1265	1041.37	50.8958
1041.85	47.4547	1041.85	50.3567
1042.34	46.7009	1042.34	49.7484
1042.82	45.8662	1042.82	49.0724
1043.3	44.951	1043.3	48.3295
1043.78	43.9545	1043.78	47.5185
1044.27	42.8759	1044.27	46.6376
1044.75	41.7175	1044.75	45.6867
1045.23	40.4867	1045.23	44.6698
1045.71	39.1988	1045.71	43.5974
1046.19	37.8742	1046.19	42.4841
1046.68	36.5339	1046.68	41.3458
1047.16	35.1981	1047.16	40.1975
1047.64	33.8826	1047.64	39.0512
1048.12	32.6002	1048.12	37.9168
1048.6	31.3652	1048.6	36.8062
1049.09	30.1945	1049.09	35.7344
1049.57	29.109	1049.57	34.7207
1050.05	28.1311	1050.05	33.7866
1050.53	27.2782	1050.53	32.9496
1051.02	26.5601	1051.02	32.2208
1051.5	25.9777	1051.5	31.603
1051.98	25.5256	1051.98	31.0937
1052.46	25.1977	1052.46	30.6888
1052.94	24.9906	1052.94	30.3873
1053.42	24.9053	1053.42	30.1919
1053.91	24.9438	1053.91	30.1071
1054.39	25.1058	1054.39	30.1353
1054.87	25.3849	1054.87	30.2737
1055.35	25.7691	1055.35	30.5139
1055.84	26.2453	1055.84	30.8455
1056.32	26.8034	1056.32	31.26
1056.8	27.4399	1056.8	31.7538
1057.28	28.1578	1057.28	32.3284
1057.76	28.9621	1057.76	32.9875
1058.25	29.8553	1058.25	33.7326
1058.73	30.8341	1058.73	34.5602
1059.21	31.8888	1059.21	35.4615
1059.69	33.0078	1059.69	36.4255
1060.17	34.1817	1060.17	37.4438
1060.66	35.4057	1060.66	38.5114
1061.14	36.6798	1061.14	39.628
1061.62	38.0048	1061.62	40.7942
1062.1	39.3791	1062.1	42.0083
1062.59	40.7961	1062.59	43.2643
1063.07	42.245	1063.07	44.5524
1063.55	43.7138	1063.55	45.8615
1064.03	45.1936	1064.03	47.1832
1064.51	46.6799	1064.51	48.5128
1065	48.1712	1065	49.8486
1065.48	49.6667	1065.48	51.1894
1065.96	51.1622	1065.96	52.5311
1066.44	52.6484	1066.44	53.8652
1066.92	54.1125	1066.92	55.1803
1067.41	55.5401	1067.41	56.4631
1067.89	56.9192	1067.89	57.7031
1068.37	58.2424	1068.37	58.8939
1068.85	59.5064	1068.85	60.0329
1069.34	60.7103	1069.34	61.1202
1069.82	61.8539	1069.82	62.1562
1070.3	62.9363	1070.3	63.1405
1070.78	63.9558	1070.78	64.0719
1071.26	64.9115	1071.26	64.9495
1071.75	65.8046	1071.75	65.7742
1072.23	66.6393	1072.23	66.5492
1072.71	67.4219	1072.71	67.2801
1073.19	68.1594	1073.19	67.9727
1073.67	68.8571	1073.67	68.6317
1074.16	69.5186	1074.16	69.2594
1074.64	70.1449	1074.64	69.8561
1075.12	70.7367	1075.12	70.421
1075.6	71.2946	1075.6	70.9537
1076.09	71.8208	1076.09	71.4553
1076.57	72.3179	1076.57	71.9283
1077.05	72.7883	1077.05	72.376
1077.53	73.2329	1077.53	72.8005
1078.01	73.6505	1078.01	73.2022
1078.49	74.0383	1078.49	73.58
1078.98	74.3937	1078.98	73.9317
1079.46	74.7151	1079.46	74.2556
1079.94	75.0029	1079.94	74.5509
1080.42	75.2589	1080.42	74.8183
1080.91	75.4853	1080.91	75.0588
1081.39	75.6833	1081.39	75.2733
1081.87	75.8525	1081.87	75.4617
1082.35	75.9913	1082.35	75.6228
1082.83	76.0983	1082.83	75.755
1083.32	76.1734	1083.32	75.8579
1083.8	76.2187	1083.8	75.9321
1084.28	76.2383	1084.28	75.98
1084.76	76.2373	1084.76	76.0051
1085.24	76.2208	1085.24	76.0108
1085.73	76.1922	1085.73	76.0001
1086.21	76.1543	1086.21	75.9752
1086.69	76.1099	1086.69	75.9386
1087.17	76.0626	1087.17	75.8937
1087.65	76.0179	1087.65	75.8453
1088.14	75.9819	1088.14	75.7994
1088.62	75.9603	1088.62	75.7617
1089.1	75.9568	1089.1	75.7366
1089.58	75.9719	1089.58	75.7259
1090.07	76.0035	1090.07	75.7292
1090.55	76.0479	1090.55	75.7439
1091.03	76.1016	1091.03	75.7676
1091.51	76.1617	1091.51	75.7981
1091.99	76.2263	1091.99	75.8336
1092.48	76.2938	1092.48	75.8729
1092.96	76.3615	1092.96	75.914
1093.44	76.4257	1093.44	75.954
1093.92	76.4818	1093.92	75.9894
1094.4	76.5255	1094.4	76.0163
1094.89	76.5537	1094.89	76.0322
1095.37	76.5652	1095.37	76.0355
1095.85	76.5598	1095.85	76.0258
1096.33	76.5377	1096.33	76.0029
1096.82	76.4981	1096.82	75.9658
1097.3	76.4392	1097.3	75.9128
1097.78	76.358	1097.78	75.8413
1098.26	76.2522	1098.26	75.7494
1098.74	76.1207	1098.74	75.6364
1099.23	75.9644	1099.23	75.5035
1099.71	75.7854	1099.71	75.353
1100.19	75.5859	1100.19	75.1874
1100.67	75.3669	1100.67	75.0082
1101.15	75.1278	1101.15	74.8152
1101.64	74.8672	1101.64	74.6073
1102.12	74.5841	1102.12	74.3837
1102.6	74.2796	1102.6	74.1446
1103.08	73.9566	1103.08	73.8926
1103.57	73.6202	1103.57	73.6317
1104.05	73.2755	1104.05	73.3667
1104.53	72.9262	1104.53	73.1009
1105.01	72.5744	1105.01	72.8364
1105.49	72.2204	1105.49	72.5734
1105.98	71.8643	1105.98	72.3115
1106.46	71.5073	1106.46	72.0513
1106.94	71.1517	1106.94	71.794
1107.42	70.8006	1107.42	71.5418
1107.9	70.4563	1107.9	71.2965
1108.39	70.119	1108.39	71.0581
1108.87	69.7868	1108.87	70.8251
1109.35	69.4564	1109.35	70.5946
1109.83	69.1249	1109.83	70.3641
1110.32	68.7904	1110.32	70.1319
1110.8	68.4528	1110.8	69.8979
1111.28	68.1125	1111.28	69.6626
1111.76	67.7686	1111.76	69.4256
1112.24	67.4186	1112.24	69.1849
1112.72	67.0581	1112.72	68.9365
1113.21	66.6825	1113.21	68.6753
1113.69	66.2885	1113.69	68.3971
1114.17	65.8755	1114.17	68.0996
1114.65	65.4455	1114.65	67.7827
1115.14	65.0014	1115.14	67.4478
1115.62	64.5447	1115.62	67.0964
1116.1	64.0744	1116.1	66.7285
1116.58	63.5872	1116.58	66.3427
1117.07	63.0785	1117.07	65.9363
1117.55	62.5455	1117.55	65.5075
1118.03	61.9878	1118.03	65.0559
1118.51	61.4076	1118.51	64.5826
1118.99	60.8077	1118.99	64.0896
1119.47	60.189	1119.47	63.5773
1119.96	59.5488	1119.96	63.0441
1120.44	58.8814	1120.44	62.4859
1120.92	58.1792	1120.92	61.8974
1121.4	57.4354	1121.4	61.2734
1121.89	56.6464	1121.89	60.611
1122.37	55.8109	1122.37	59.9087
1122.85	54.9289	1122.85	59.1656
1123.33	53.9994	1123.33	58.3797
1123.81	53.0184	1123.81	57.547
1124.3	51.9802	1124.3	56.6615
1124.78	50.879	1124.78	55.7174
1125.26	49.7119	1125.26	54.7107
1125.74	48.4808	1125.74	53.6415
1126.22	47.1922	1126.22	52.5134
1126.71	45.8559	1126.71	51.3327
1127.19	44.4819	1127.19	50.1065
1127.67	43.08	1127.67	48.8419
1128.15	41.6608	1128.15	47.5475
1128.63	40.2373	1128.63	46.2339
1129.12	38.829	1129.12	44.9179
1129.6	37.4624	1129.6	43.6227
1130.08	36.1663	1130.08	42.3743
1130.56	34.9708	1130.56	41.201
1131.05	33.8999	1131.05	40.1268
1131.53	32.9685	1131.53	39.169
1132.01	32.1846	1132.01	38.3396
1132.49	31.5507	1132.49	37.646
1132.97	31.068	1132.97	37.0939
1133.46	30.7376	1133.46	36.688
1133.94	30.5588	1133.94	36.4304
1134.42	30.5259	1134.42	36.3176
1134.9	30.6246	1134.9	36.3378
1135.38	30.8342	1135.38	36.4723
1135.87	31.1279	1135.87	36.6967
1136.35	31.4795	1136.35	36.9863
1136.83	31.8687	1136.83	37.3216
1137.31	32.2809	1137.31	37.6874
1137.8	32.7076	1137.8	38.074
1138.28	33.1437	1138.28	38.4744
1138.76	33.5838	1138.76	38.8815
1139.24	34.0231	1139.24	39.2889
1139.72	34.4583	1139.72	39.6922
1140.21	34.8911	1140.21	40.0913
1140.69	35.3287	1140.69	40.492
1141.17	35.7844	1141.17	40.9057
1141.65	36.2737	1141.65	41.3462
1142.13	36.8085	1142.13	41.8249
1142.62	37.3961	1142.62	42.3494
1143.1	38.0367	1143.1	42.9213
1143.58	38.727	1143.58	43.5387
1144.06	39.4625	1144.06	44.199
1144.55	40.2407	1144.55	44.9005
1145.03	41.0611	1145.03	45.6429
1145.51	41.9224	1145.51	46.4247
1145.99	42.8202	1145.99	47.241
1146.47	43.7441	1146.47	48.0817
1146.96	44.6783	1146.96	48.9308
1147.44	45.6049	1147.44	49.7713
1147.92	46.506	1147.92	50.5857
1148.4	47.3665	1148.4	51.3596
1148.88	48.175	1148.88	52.0827
1149.37	48.9216	1149.37	52.7465
1149.85	49.5962	1149.85	53.3433
1150.33	50.1876	1150.33	53.8648
1150.81	50.6833	1150.81	54.3019
1151.3	51.0722	1151.3	54.646
1151.78	51.3467	1151.78	54.8917
1152.26	51.5035	1152.26	55.0368
1152.74	51.5438	1152.74	55.0827
1153.22	51.4708	1153.22	55.0328
1153.7	51.2874	1153.7	54.8899
1154.19	50.9939	1154.19	54.655
1154.67	50.5886	1154.67	54.327
1155.15	50.0688	1155.15	53.9038
1155.63	49.4339	1155.63	53.3845
1156.12	48.6868	1156.12	52.7709
1156.6	47.8342	1156.6	52.0676
1157.08	46.8846	1157.08	51.2804
1157.56	45.8464	1157.56	50.4151
1158.04	44.7258	1158.04	49.4756
1158.53	43.5268	1158.53	48.4634
1159.01	42.2539	1159.01	47.3805
1159.49	40.9139	1159.49	46.2307
1159.97	39.5192	1159.97	45.022
1160.45	38.0873	1160.45	43.7674
1160.94	36.6375	1160.94	42.4814
1161.42	35.189	1161.42	41.1792
1161.9	33.7582	1161.9	39.8738
1162.38	32.3568	1162.38	38.5752
1162.87	30.9961	1162.87	37.2935
1163.35	29.6882	1163.35	36.0398
1163.83	28.4474	1163.83	34.828
1164.31	27.2903	1164.31	33.6744
1164.79	26.2313	1164.79	32.5939
1165.28	25.2787	1165.28	31.5967
1165.76	24.4335	1165.76	30.6867
1166.24	23.6901	1166.24	29.8618
1166.72	23.0396	1166.72	29.1163
1167.2	22.4738	1167.2	28.4451
1167.69	21.9877	1167.69	27.8451
1168.17	21.5779	1168.17	27.3143
1168.65	21.2392	1168.65	26.8493
1169.13	20.9624	1169.13	26.4429
1169.62	20.7319	1169.62	26.082
1170.1	20.5286	1170.1	25.7503
1170.58	20.3353	1170.58	25.4325
1171.06	20.139	1171.06	25.1167
1171.54	19.9342	1171.54	24.7978
1172.03	19.7211	1172.03	24.4755
1172.51	19.5016	1172.51	24.1516
1172.99	19.2759	1172.99	23.8264
1173.47	19.0409	1173.47	23.4973
1173.95	18.7918	1173.95	23.1605
1174.44	18.5259	1174.44	22.8137
1174.92	18.2461	1174.92	22.4593
1175.4	17.9612	1175.4	22.1052
1175.88	17.6837	1175.88	21.7619
1176.37	17.4258	1176.37	21.4399
1176.85	17.1945	1176.85	21.1454
1177.33	16.9908	1177.33	20.8789
1177.81	16.8116	1177.81	20.6375
1178.29	16.6534	1178.29	20.4182
1178.78	16.5167	1178.78	20.2215
1179.26	16.4066	1179.26	20.0525
1179.74	16.3303	1179.74	19.9183
1180.22	16.2935	1180.22	19.8244
1180.7	16.2966	1180.7	19.7717
1181.19	16.3342	1181.19	19.7553
1181.67	16.3977	1181.67	19.767
1182.15	16.4797	1182.15	19.7992
1182.63	16.5779	1182.63	19.8491
1183.12	16.6953	1183.12	19.9184
1183.6	16.838	1183.6	20.0116
1184.08	17.0101	1184.08	20.1323
1184.56	17.2112	1184.56	20.2796
1185.04	17.4354	1185.04	20.4484
1185.53	17.674	1185.53	20.6308
1186.01	17.92	1186.01	20.8206
1186.49	18.1714	1186.49	21.0164
1186.97	18.4318	1186.97	21.2215
1187.45	18.7077	1187.45	21.4424
1187.94	19.0037	1187.94	21.6836
1188.42	19.3206	1188.42	21.9462
1188.9	19.6539	1188.9	22.2265
1189.38	19.9973	1189.38	22.5189
1189.86	20.3462	1189.86	22.8188
1190.35	20.7005	1190.35	23.1259
1190.83	21.0647	1190.83	23.4439
1191.31	21.4452	1191.31	23.7784
1191.79	21.8462	1191.79	24.1333
1192.28	22.2672	1192.28	24.5083
1192.76	22.7035	1192.76	24.8994
1193.24	23.1488	1193.24	25.3013
1193.72	23.599	1193.72	25.7105
1194.2	24.0549	1194.2	26.1278
1194.68	24.5213	1194.68	26.5575
1195.17	25.005	1195.17	27.0057
1195.65	25.5103	1195.65	27.4761
1196.13	26.0368	1196.13	27.9684
1196.61	26.5797	1196.61	28.4784
1197.1	27.1329	1197.1	29.0009
1197.58	27.6929	1197.58	29.5329
1198.06	28.2602	1198.06	30.0749
1198.54	28.8393	1198.54	30.6307
1199.02	29.436	1199.02	31.2049
1199.51	30.0533	1199.51	31.7994
1199.99	30.6897	1199.99	32.4119
1200.47	31.34	1200.47	33.0367
1200.95	31.9974	1200.95	33.6668
1201.43	32.6579	1201.43	34.2981
1201.92	33.3214	1201.92	34.93
1202.4	33.9911	1202.4	35.5652
1202.88	34.6711	1202.88	36.2073
1203.36	35.3631	1203.36	36.8575
1203.85	36.0648	1203.85	37.5134
1204.33	36.7709	1204.33	38.1698
1204.81	37.4752	1204.81	38.8208
1205.29	38.1748	1205.29	39.4627
1205.77	38.8702	1205.77	40.0958
1206.26	39.5654	1206.26	40.7228
1206.74	40.2647	1206.74	41.347
1207.22	40.9697	1207.22	41.9693
1207.7	41.6785	1207.7	42.5871
1208.18	42.3863	1208.18	43.1954
1208.67	43.0875	1208.67	43.7884
1209.15	43.7794	1209.15	44.3627
1209.63	44.4626	1209.63	44.918
1210.11	45.1403	1210.11	45.4567
1210.6	45.8158	1210.6	45.9811
1211.08	46.4894	1211.08	46.4913
1211.56	47.1575	1211.56	46.9836
1212.04	47.8135	1212.04	47.452
1212.52	48.4496	1212.52	47.8897
1213.01	49.0601	1213.01	48.2911
1213.49	49.6422	1213.49	48.654
1213.97	50.1951	1213.97	48.9777
1214.45	50.7178	1214.45	49.2617
1214.93	51.2067	1214.93	49.5035
1215.42	51.6546	1215.42	49.6973
1215.9	52.0516	1215.9	49.8355
1216.38	52.3878	1216.38	49.911
1216.86	52.6552	1216.86	49.9187
1217.35	52.8495	1217.35	49.8573
1217.83	52.9696	1217.83	49.7289
1218.31	53.0159	1218.31	49.5367
1218.79	52.9885	1218.79	49.2835
1219.27	52.8866	1219.27	48.9706
1219.76	52.7094	1219.76	48.5991
1220.24	52.4583	1220.24	48.1716
1220.72	52.1391	1220.72	47.6951
1221.2	51.7633	1221.2	47.1811
1221.68	51.3457	1221.68	46.6441
1222.17	50.9041	1222.17	46.0999
1222.65	50.4542	1222.65	45.562
1223.13	50.0088	1223.13	45.0398
1223.61	49.5791	1223.61	44.5405
1224.09	49.1745	1224.09	44.0698
1224.58	48.8058	1224.58	43.6348
1225.06	48.4854	1225.06	43.245
1225.54	48.2252	1225.54	42.9097
1226.02	48.0343	1226.02	42.6361
1226.51	47.9162	1226.51	42.4261
1226.99	47.868	1226.99	42.2751
1227.47	47.8817	1227.47	42.1733
1227.95	47.9469	1227.95	42.1084
1228.43	48.0543	1228.43	42.0695
1228.92	48.1959	1228.92	42.047
1229.4	48.3656	1229.4	42.0337
1229.88	48.5572	1229.88	42.0226
1230.36	48.7618	1230.36	42.0047
1230.84	48.9694	1230.84	41.9699
1231.33	49.1683	1231.33	41.9072
1231.81	49.3481	1231.81	41.8076
1232.29	49.5017	1232.29	41.666
1232.77	49.6249	1232.77	41.4811
1233.26	49.7153	1233.26	41.2541
1233.74	49.7705	1233.74	40.9866
1234.22	49.7858	1234.22	40.6782
1234.7	49.7546	1234.7	40.3266
1235.18	49.6703	1235.18	39.9292
1235.66	49.5279	1235.66	39.4856
1236.15	49.327	1236.15	38.9995
1236.63	49.0712	1236.63	38.479
1237.11	48.768	1237.11	37.9357
1237.59	48.4252	1237.59	37.3808
1238.08	48.0502	1238.08	36.8237
1238.56	47.6498	1238.56	36.2717
1239.04	47.2307	1239.04	35.7308
1239.52	46.8027	1239.52	35.2087
1240	46.3794	1240	34.7158
1240.49	45.976	1240.49	34.2638
1240.97	45.6081	1240.97	33.8642
1241.45	45.2865	1241.45	33.5231
1241.93	45.0141	1241.93	33.24
1242.41	44.7859	1242.41	33.0073
1242.9	44.5915	1242.9	32.8139
1243.38	44.4181	1243.38	32.6487
1243.86	44.2543	1243.86	32.5035
1244.34	44.0919	1244.34	32.3743
1244.83	43.9252	1244.83	32.2593
1245.31	43.7495	1245.31	32.1568
1245.79	43.5606	1245.79	32.0633
1246.27	43.3537	1246.27	31.9737
1246.75	43.1263	1246.75	31.8838
1247.24	42.8791	1247.24	31.7924
1247.72	42.6181	1247.72	31.7034
1248.2	42.3527	1248.2	31.6239
1248.68	42.0927	1248.68	31.5616
1249.16	41.8461	1249.16	31.5217
1249.65	41.6161	1249.65	31.5047
1250.13	41.4018	1250.13	31.5072
1250.61	41.2005	1250.61	31.5244
1251.09	41.0107	1251.09	31.5538
1251.58	40.8339	1251.58	31.5966
1252.06	40.6747	1252.06	31.6576
1252.54	40.5382	1252.54	31.7418
1253.02	40.4274	1253.02	31.852
1253.5	40.3418	1253.5	31.9867
1253.99	40.2779	1253.99	32.1417
1254.47	40.2318	1254.47	32.312
1254.95	40.2019	1254.95	32.4954
1255.43	40.1906	1255.43	32.6937
1255.91	40.2034	1255.91	32.912
1256.4	40.2455	1256.4	33.1555
1256.88	40.3198	1256.88	33.4266
1257.36	40.4249	1257.36	33.7238
1257.84	40.5564	1257.84	34.0425
1258.33	40.7092	1258.33	34.3779
1258.81	40.8808	1258.81	34.7274
1259.29	41.0725	1259.29	35.0919
1259.77	41.2881	1259.77	35.4747
1260.25	41.531	1260.25	35.8778
1260.73	41.8011	1260.73	36.2998
1261.22	42.0938	1261.22	36.7349
1261.7	42.4011	1261.7	37.175
1262.18	42.7157	1262.18	37.6127
1262.66	43.0326	1262.66	38.0444
1263.15	43.3516	1263.15	38.4714
1263.63	43.6753	1263.63	38.8975
1264.11	44.0065	1264.11	39.3269
1264.59	44.3454	1264.59	39.7603
1265.07	44.6886	1265.07	40.1949
1265.56	45.0305	1265.56	40.6251
1266.04	45.3663	1266.04	41.0466
1266.52	45.6941	1266.52	41.4577
1267	46.0161	1267	41.8609
1267.48	46.3368	1267.48	42.2609
1267.97	46.6609	1267.97	42.6626
1268.45	46.9902	1268.45	43.0681
1268.93	47.3236	1268.93	43.4764
1269.41	47.6578	1269.41	43.8846
1269.9	47.9901	1269.9	44.2905
1270.38	48.3209	1270.38	44.695
1270.86	48.6537	1270.86	45.1022
1271.34	48.9941	1271.34	45.5175
1271.82	49.3473	1271.82	45.9458
1272.31	49.7156	1272.31	46.3891
1272.79	50.0981	1272.79	46.846
1273.27	50.492	1273.27	47.3132
1273.75	50.8949	1273.75	47.7887
1274.23	51.3069	1274.23	48.2726
1274.72	51.7311	1274.72	48.7681
1275.2	52.1713	1275.2	49.2793
1275.68	52.6306	1275.68	49.8092
1276.16	53.1088	1276.16	50.3574
1276.64	53.6032	1276.64	50.921
1277.13	54.1096	1277.13	51.4952
1277.61	54.6248	1277.61	52.0763
1278.09	55.1483	1278.09	52.6634
1278.57	55.6827	1278.57	53.2585
1279.06	56.2316	1279.06	53.8643
1279.54	56.797	1279.54	54.4824
1280.02	57.3783	1280.02	55.1113
1280.5	57.9715	1280.5	55.7467
1280.98	58.571	1280.98	56.3828
1281.47	59.1715	1281.47	57.0143
1281.95	59.77	1281.95	57.6382
1282.43	60.3657	1282.43	58.2537
1282.91	60.9582	1282.91	58.8612
1283.39	61.5466	1283.39	59.4604
1283.88	62.1277	1283.88	60.0491
1284.36	62.6966	1284.36	60.6238
1284.84	63.2487	1284.84	61.181
1285.32	63.7813	1285.32	61.7189
1285.81	64.2947	1285.81	62.2383
1286.29	64.792	1286.29	62.7421
1286.77	65.2774	1286.77	63.2344
1287.25	65.7539	1287.25	63.7178
1287.73	66.2216	1287.73	64.1924
1288.22	66.6784	1288.22	64.6568
1288.7	67.1212	1288.7	65.1085
1289.18	67.5481	1289.18	65.5462
1289.66	67.9597	1289.66	65.971
1290.14	68.3589	1290.14	66.3857
1290.63	68.7495	1290.63	66.7937
1291.11	69.1347	1291.11	67.197
1291.59	69.5151	1291.59	67.5954
1292.07	69.8889	1292.07	67.9864
1292.56	70.2535	1292.56	68.3667
1293.04	70.6066	1293.04	68.7341
1293.52	70.9481	1293.52	69.0881
1294	71.2796	1294	69.4306
1294.48	71.6039	1294.48	69.7642
1294.97	71.9233	1294.97	70.0912
1295.45	72.2384	1295.45	70.4121
1295.93	72.5479	1295.93	70.7256
1296.41	72.8496	1296.41	71.0294
1296.89	73.1416	1296.89	71.3213
1297.38	73.4227	1297.38	71.5998
1297.86	73.6925	1297.86	71.8642
1298.34	73.9504	1298.34	72.1141
1298.82	74.1941	1298.82	72.3474
1299.31	74.4194	1299.31	72.5608
1299.79	74.621	1299.79	72.75
1300.27	74.7934	1300.27	72.9107
1300.75	74.9328	1300.75	73.0406
1301.23	75.0387	1301.23	73.1398
1301.71	75.113	1301.71	73.2113
1302.2	75.1594	1302.2	73.2591
1302.68	75.1818	1302.68	73.2874
1303.16	75.1829	1303.16	73.2991
1303.64	75.1639	1303.64	73.2957
1304.13	75.1258	1304.13	73.2776
1304.61	75.0698	1304.61	73.2459
1305.09	74.9985	1305.09	73.2021
1305.57	74.9155	1305.57	73.1491
1306.05	74.8244	1306.05	73.09
1306.54	74.7275	1306.54	73.0273
1307.02	74.626	1307.02	72.9627
1307.5	74.5197	1307.5	72.897
1307.98	74.4086	1307.98	72.8315
1308.46	74.2945	1308.46	72.769
1308.95	74.1808	1308.95	72.7133
1309.43	74.0719	1309.43	72.6689
1309.91	73.9718	1309.91	72.6396
1310.39	73.8816	1310.39	72.6265
1310.88	73.7991	1310.88	72.6277
1311.36	73.7189	1311.36	72.6382
1311.84	73.6342	1311.84	72.6521
1312.32	73.5383	1312.32	72.663
1312.8	73.4262	1312.8	72.6659
1313.29	73.2945	1313.29	72.6568
1313.77	73.1402	1313.77	72.632
1314.25	72.9595	1314.25	72.5875
1314.73	72.7475	1314.73	72.5182
1315.21	72.4978	1315.21	72.418
1315.7	72.2045	1315.7	72.2817
1316.18	71.8634	1316.18	72.1056
1316.66	71.4729	1316.66	71.888
1317.14	71.0336	1317.14	71.6291
1317.62	70.5476	1317.62	71.3303
1318.11	70.0169	1318.11	70.9928
1318.59	69.4433	1318.59	70.6175
1319.07	68.8287	1319.07	70.2056
1319.55	68.177	1319.55	69.7592
1320.04	67.4947	1320.04	69.2831
1320.52	66.7905	1320.52	68.7836
1321	66.0734	1321	68.2672
1321.48	65.3495	1321.48	67.7386
1321.96	64.6209	1321.96	67.1989
1322.45	63.8849	1322.45	66.6455
1322.93	63.1367	1322.93	66.0735
1323.41	62.3724	1323.41	65.4785
1323.89	61.5923	1323.89	64.8592
1324.38	60.8024	1324.38	64.2188
1324.86	60.0134	1324.86	63.565
1325.34	59.2375	1325.34	62.9073
1325.82	58.4877	1325.82	62.2568
1326.3	57.7749	1326.3	61.624
1326.79	57.1095	1326.79	61.0197
1327.27	56.5032	1327.27	60.4566
1327.75	55.9689	1327.75	59.9484
1328.23	55.5205	1328.23	59.5095
1328.71	55.1697	1328.71	59.1529
1329.2	54.9223	1329.2	58.8857
1329.68	54.7766	1329.68	58.7084
1330.16	54.7238	1330.16	58.6151
1330.64	54.7516	1330.64	58.5964
1331.12	54.8471	1331.12	58.6416
1331.61	54.9995	1331.61	58.7415
1332.09	55.2013	1332.09	58.889
1332.57	55.4449	1332.57	59.0774
1333.05	55.7219	1333.05	59.2989
1333.54	56.0211	1333.54	59.5435
1334.02	56.3284	1334.02	59.799
1334.5	56.6305	1334.5	60.0538
1334.98	56.9156	1334.98	60.2976
1335.46	57.1754	1335.46	60.5224
1335.95	57.4045	1335.95	60.723
1336.43	57.598	1336.43	60.8942
1336.91	57.7484	1336.91	61.0286
1337.39	57.8444	1337.39	61.1162
1337.87	57.8703	1337.87	61.143
1338.36	57.8096	1338.36	61.0949
1338.84	57.65	1338.84	60.9606
1339.32	57.3868	1339.32	60.7355
1339.8	57.0251	1339.8	60.4227
1340.29	56.5772	1340.29	60.0315
1340.77	56.0572	1340.77	59.5727
1341.25	55.4765	1341.25	59.0548
1341.73	54.8417	1341.73	58.4831
1342.21	54.1577	1342.21	57.8609
1342.69	53.4307	1342.69	57.1935
1343.18	52.6731	1343.18	56.4916
1343.66	51.9042	1343.66	55.7723
1344.14	51.1462	1344.14	55.0561
1344.62	50.4236	1344.62	54.3664
1345.11	49.7555	1345.11	53.7225
1345.59	49.1546	1345.59	53.1384
1346.07	48.629	1346.07	52.624
1346.55	48.1847	1346.55	52.1865
1347.03	47.8282	1347.03	51.833
1347.52	47.5677	1347.52	51.5709
1348	47.4093	1348	51.4054
1348.48	47.3542	1348.48	51.3372
1348.96	47.3964	1348.96	51.3601
1349.44	47.5252	1349.44	51.4635
1349.93	47.7278	1349.93	51.6349
1350.41	47.9956	1350.41	51.8645
1350.89	48.3255	1350.89	52.1481
1351.37	48.7196	1351.37	52.4854
1351.86	49.1806	1351.86	52.8776
1352.34	49.7086	1352.34	53.324
1352.82	50.2989	1352.82	53.8204
1353.3	50.944	1353.3	54.3608
1353.78	51.6361	1353.78	54.939
1354.27	52.3701	1354.27	55.5517
1354.75	53.145	1354.75	56.1989
1355.23	53.962	1355.23	56.8822
1355.71	54.8209	1355.71	57.6021
1356.19	55.7183	1356.19	58.3561
1356.68	56.6471	1356.68	59.1384
1357.16	57.5987	1357.16	59.942
1357.64	58.5667	1357.64	60.7614
1358.12	59.5479	1358.12	61.5939
1358.61	60.5433	1358.61	62.4404
1359.09	61.5573	1359.09	63.3044
1359.57	62.595	1359.57	64.19
1360.05	63.6629	1360.05	65.1021
1360.53	64.7679	1360.53	66.0463
1361.02	65.9184	1361.02	67.0294
1361.5	67.1212	1361.5	68.0569
1361.98	68.3787	1361.98	69.1311
1362.46	69.6822	1362.46	70.245
[truncated: 5,471 more rows]

## Sheet: Fig. 2e
	PUFT2-50%IL		PUFT2
Binding energy(eV)	Intensity(a.u.)	Binding energy(eV)	Intensity(a.u.)
292.1	11567	292.1	8691.34
292	10211.4	292	7375.36
291.9	9146.3	291.9	6304.58
291.8	8371.58	291.8	5479
291.7	7887.28	291.7	4898.62
291.6	7693.4	291.6	4563.45
291.5	7789.94	291.5	4473.48
291.4	8176.89	291.4	4628.71
291.3	8854.26	291.3	5029.14
291.2	9822.05	291.2	5674.77
291.1	11080.3	291.1	6565.61
291	13198.4	291	7645.88
290.9	15738.7	290.9	9217.59
290.8	18579.5	290.8	11142.8
290.7	21473.5	290.7	13442.8
290.6	24213.7	290.6	15911.9
290.5	26591.2	290.5	18382.6
290.4	28470.1	290.4	20655.5
290.3	29749.3	290.3	22601.7
290.2	30370.3	290.2	24123
290.1	30333.1	290.1	25175.6
290	29665.4	290	25690.3
289.9	28345.7	289.9	25643.3
289.8	26562.8	289.8	25117.9
289.7	24398.7	289.7	24106.4
289.6	22020.2	289.6	22744.5
289.5	19646.6	289.5	21133
289.4	17460.3	289.4	19403.8
289.3	15556.7	289.3	17679.1
289.2	14026.9	289.2	16190.9
289.1	12966.9	289.1	15054.7
289	12300.6	289	14224.1
288.9	11961.7	288.9	13781.4
288.8	11850.9	288.8	13616.6
288.7	11850.4	288.7	13732.4
288.6	11867.8	288.6	13885.3
288.5	11838	288.5	14044.2
288.4	11777.1	288.4	14141
288.3	11746.2	288.3	14138.4
288.2	11734.6	288.2	14017.5
288.1	11899.4	288.1	13860.3
288	12242.9	288	13616.4
287.9	12823.4	287.9	13946.1
287.8	14428.7	287.8	14373.7
287.7	16385.3	287.7	14899.3
287.6	18693	287.6	15522.9
287.5	21352.1	287.5	16244.4
287.4	24362.3	287.4	17063.9
287.3	27723.9	287.3	17981.3
287.2	31436.6	287.2	18996.7
287.1	35500.6	287.1	20110
287	39915.8	287	21321.3
286.9	44682.3

## Sheet: Fig. 2f
	PUFT2-50%IL		PUFT2
Binding energy(eV)	Intensity(a.u.)	Binding energy(eV)	Intensity(a.u.)
698	19855.3	698	28043.2
697.9	19899.3	697.9	28011.4
697.8	19845.8	697.8	27985.3
697.7	19747.3	697.7	27964.4
697.6	19641.3	697.6	27948.5
697.5	19552.4	697.5	27936.9
697.4	19494.2	697.4	27929.4
697.3	19471	697.3	27925.5
697.2	19480.1	697.2	27924.8
697.1	19513.4	697.1	27926.9
697	19559.4	697	27931.4
696.9	19584.8	696.9	27938
696.8	19580.3	696.8	27946.3
696.7	19605.4	696.7	27955.9
696.6	19585.9	696.6	27966.5
696.5	19577.3	696.5	27977.9
696.4	19558.8	696.4	27989.6
696.3	19533.9	696.3	28001.5
696.2	19498.2	696.2	28013.2
696.1	19467.3	696.1	28024.5
696	19434.5	696	28035.2
695.9	19415.2	695.9	28045.1
695.8	19376.4	695.8	28054
695.7	19373.1	695.7	28061.7
695.6	19346.3	695.6	28068.1
695.5	19298.4	695.5	28073.1
695.4	19290	695.4	28079.1
695.3	19235.7	695.3	28066.2
695.2	19193.9	695.2	28059.9
695.1	19217.1	695.1	28051.3
695	19247.6	695	28055
694.9	19263.2	694.9	28052.4
694.8	19269.5	694.8	28047.3
694.7	19271.2	694.7	28041.9
694.6	19225.9	694.6	28049.8
694.5	19193.9	694.5	28053.5
694.4	19130.2	694.4	28051.5
694.3	19122.1	694.3	28055.1
694.2	19076.9	694.2	28050.9
694.1	19069.6	694.1	28038.2
694	19030.1	694	28005.9
693.9	19031.7	693.9	27994.5
693.8	19004.3	693.8	27990.6
693.7	18993.5	693.7	28003.2
693.6	18964.8	693.6	28017
693.5	18994.3	693.5	28020.3
693.4	18994.2	693.4	28019.2
693.3	18941.6	693.3	28025.9
693.2	18889.4	693.2	28041.1
693.1	18877.6	693.1	28035.3
693	18888.3	693	28031.3
692.9	18889.4	692.9	28038.5
692.8	18900.6	692.8	28039.5
692.7	18965.4	692.7	28039.6
692.6	19026.3	692.6	28046.4
692.5	19093.6	692.5	28038.2
692.4	19119.3	692.4	28038.3
692.3	19180.3	692.3	28049.9
692.2	19250.4	692.2	28046.1
692.1	19311.6	692.1	28047
692	19350.2	692	28031.5
691.9	19395.7	691.9	28036.8
691.8	19410.1	691.8	28033
691.7	19440.6	691.7	28032.8
691.6	19445	691.6	28045.2
691.5	19530.3	691.5	28043
691.4	19570.2	691.4	28041
691.3	19601.3	691.3	28058.4
691.2	19683.9	691.2	28063.2
691.1	19800.7	691.1	28060.4
691	19942	691	28074
690.9	20098.1	690.9	28110
690.8	20275.4	690.8	28141.9
690.7	20482.7	690.7	28188.5
690.6	20700.4	690.6	28240.7
690.5	20937.5	690.5	28279.4
690.4	21239.3	690.4	28321.3
690.3	21553.1	690.3	28338.4
690.2	22020.8	690.2	28385.4
690.1	22617.3	690.1	28434.4
690	23364.7	690	28479.4
689.9	24240.8	689.9	28525.1
689.8	25350.2	689.8	28566.5
689.7	26739.5	689.7	28630.5
689.6	28457.7	689.6	28712.6
689.5	30533.6	689.5	28800.5
689.4	32864	689.4	28886.1
689.3	35454.3	689.3	28999.7
689.2	38288.8	689.2	29123
689.1	41173.7	689.1	29271.8
689	44153.3	689	29420.7
688.9	47110	688.9	29595.3
688.8	49855.4	688.8	29777.4
688.7	52319.3	688.7	29975.3
688.6	54305.8	688.6	30178.2
688.5	55758.1	688.5	30387.5
688.4	56621.8	688.4	30614
688.3	56761.1	688.3	30840.7
688.2	56255.6	688.2	31040.2
688.1	55122.6	688.1	31247.3
688	53363.6	688	31446.9
687.9	50999.2	687.9	31648.9
687.8	48251.1	687.8	31826
687.7	45234.9	687.7	31987.6
687.6	42139.2	687.6	32115.4
687.5	39110	687.5	32213.2
687.4	36226.5	687.4	32305.8
687.3	33590.9	687.3	32368.6
687.2	31263.3	687.2	32355.9
687.1	29219.6	687.1	32352.9
687	27541.8	687	32309.3
686.9	26187.6	686.9	32220.5
686.8	25097.6	686.8	32082.6
686.7	24245.6	686.7	31913.2
686.6	23489.3	686.6	31708.8
686.5	22844.8	686.5	31496
686.4	22273.2	686.4	31274
686.3	21759.1	686.3	31031.5
686.2	21330	686.2	30778.6
686.1	20946	686.1	30531.7
686	20622.9	686	30299.6
685.9	20289.8	685.9	30076.4
685.8	19983.5	685.8	29864.7
685.7	19749.8	685.7	29676
685.6	19597.6	685.6	29508.8
685.5	19516.5	685.5	29373
685.4	19441.6	685.4	29239.2
685.3	19334.2	685.3	29120.8
685.2	19251.1	685.2	29048.9
685.1	19176.2	685.1	29001.9
685	19057.1	685	28972.6
684.9	18957	684.9	28950.1
684.8	18915.9	684.8	28933.9
684.7	18861.9	684.7	28949.9
684.6	18893.5	684.6	28957.4
684.5	18925.5	684.5	28984.2
684.4	18985.5	684.4	29006.4
684.3	19056.5	684.3	29054.1
684.2	19101.3	684.2	29073.2
684.1	19156.2	684.1	29094.8
684	19226.4	684	29102.8
683.9	19208.7	683.9	29104.4
683.8	19074	683.8	29103.1
683.7	18990.9	683.7	29085.5
683.6	18919.3	683.6	29077.2
683.5	18861.3	683.5	29074.7
683.4	18817.8	683.4	29047.8
683.3	18751.2	683.3	29006.7
683.2	18762.6	683.2	28959.6
683.1	18767.4	683.1	28919.1
683	18775.6	683	28856.7
682.9	18793.7	682.9	28810.4
682.8	18806.2	682.8	28752.4
682.7	18759.8	682.7	28698.1
682.6	18746.4	682.6	28645.8
682.5	18696.6	682.5	28619.6
682.4	18661.7	682.4	28589
682.3	18669.3	682.3	28554.7
682.2	18643.6	682.2	28523.5
682.1	18672	682.1	28529.8
682	18751.8	682	28515.8
681.9	18796	681.9	28498.1
681.8	18805.9	681.8	28489.7
681.7	18844.8	681.7	28469.1
681.6	18836	681.6	28455.4
681.5	18838.4	681.5	28461.7
681.4	18843.3	681.4	28473
681.3	18807.8	681.3	28473.3
681.2	18755.7	681.2	28476.9
681.1	18686.1	681.1	28479.1
681	18628.8	681	28476.9
680.9	18602.9	680.9	28468.3
680.8	18594.5	680.8	28474.9
680.7	18584.3	680.7	28480.1
680.6	18607.6	680.6	28481
680.5	18615.9	680.5	28477.6
680.4	18637.2	680.4	28480.9
680.3	18699.6	680.3	28485.1
680.2	18736.6	680.2	28490.4
680.1	18761.6	680.1	28496.6
680	18787.1	680	28503.7
679.9	18778.3	679.9	28511.7
679.8	18783.4	679.8	28520.5
679.7	18772.8	679.7	28529.9
679.6	18721.3	679.6	28539.8
679.5	18721.5	679.5	28549.9
679.4	18704.2	679.4	28560.2
679.3	18683.5	679.3	28570.4
679.2	18688.8	679.2	28580.1
679.1	18695.7	679.1	28589.1
679	18726.1	679	28597
678.9	18761.1	678.9	28603.5
678.8	18792.5	678.8	28608
678.7	18813.8	678.7	28610.2
678.6	18819.5	678.6	28609.5
678.5	18806.3	678.5	28605.4
678.4	18773.4	678.4	28597.1
678.3	18723.9	678.3	28584.1
678.2	18665.4	678.2	28565.6
678.1	18610.9	678.1	28540.9
678	18579.3	678	28509

## Sheet: Fig. 3a
	PUFT2-10%IL		PUFT2-20%IL		PUFT2-30%IL		PUFT2-40%IL		PUFT2-50%IL
Strain(%)	Stress(MPa)	Strain(%)	Stress(MPa)	Strain(%)	Stress(MPa)	Strain(%)	Stress(MPa)	Strain(%)	Stress(MPa)
0.000666667	0.0676	0.000666667	-0.02735	0.001	0.01854	0.000952381	0.10729	0.00111	-0.01132
0.00467	0.0676	0.00433	-0.02016	0.00867	0.01589	0.00619	0.12318	0.00833	-0.01886
0.01933	0.05936	0.019	-0.00576	0.025	0.01413	0.02667	0.10729	0.03111	-0.02515
0.03867	0.05276	0.039	0.00864	0.04267	0.01678	0.05429	0.09537	0.06111	-0.02138
0.05767	0.05111	0.05667	0.02592	0.05933	0.02296	0.08048	0.08742	0.09222	-0.01509
0.075	0.05276	0.07333	0.04175	0.07533	0.02826	0.10571	0.0755	0.12389	-0.01132
0.092	0.05606	0.09067	0.05615	0.092	0.03179	0.13	0.08345	0.15389	-0.0176
0.10933	0.05276	0.10867	0.05183	0.10933	0.03267	0.15476	0.10729	0.18333	-0.02515
0.12633	0.04782	0.12633	0.03743	0.12667	0.0362	0.17952	0.12318	0.21167	-0.02892
0.14367	0.04782	0.143	0.03023	0.14367	0.03885	0.20333	0.10729	0.23889	-0.02892
0.161	0.05606	0.15933	0.03167	0.16067	0.03709	0.22667	0.09537	0.26556	-0.03144
0.17833	0.05606	0.176	0.03455	0.177	0.03267	0.25048	0.10729	0.29222	-0.02892
0.195	0.04287	0.19233	0.03455	0.193	0.03002	0.27476	0.1351	0.31944	-0.01886
0.21133	0.03133	0.20833	0.03743	0.20933	0.03444	0.30048	0.14305	0.34778	-0.00629
0.22767	0.03133	0.22533	0.03743	0.226	0.03974	0.32524	0.12318	0.37722	-0.00251
0.24367	0.03957	0.24267	0.03887	0.243	0.04327	0.34952	0.11524	0.40611	0.00126
0.26033	0.04287	0.26	0.03887	0.26	0.04415	0.37286	0.12318	0.43444	0.00126
0.27733	0.04452	0.27667	0.03743	0.27733	0.04415	0.39619	0.14305	0.46111	-0.00629
0.29433	0.05276	0.29333	0.03167	0.294	0.04768	0.41857	0.14702	0.48833	-0.01257
0.31167	0.0676	0.30967	0.02592	0.311	0.05475	0.44238	0.15497	0.51444	-0.01132
0.32833	0.06925	0.326	0.02016	0.32733	0.05916	0.46667	0.14702	0.54222	-0.00251
0.34433	0.0643	0.34233	0.02592	0.34333	0.06005	0.4919	0.12318	0.57	0.00377
0.36067	0.06101	0.35867	0.03887	0.35967	0.06005	0.51619	0.08742	0.59889	0
0.37667	0.0676	0.376	0.04895	0.37633	0.05651	0.54048	0.0755	0.62889	-0.01509
0.393	0.08079	0.39367	0.04463	0.394	0.0521	0.56381	0.09537	0.65778	-0.03144
0.40967	0.09728	0.41067	0.03455	0.41133	0.04592	0.58714	0.15497	0.68556	-0.03772
0.42667	0.10552	0.427	0.03023	0.42833	0.04415	0.60952	0.19868	0.71222	-0.03395
0.44433	0.10223	0.44333	0.02735	0.445	0.04592	0.63286	0.21458	0.73889	-0.02766
0.461	0.10552	0.45967	0.02592	0.46133	0.04768	0.65714	0.19868	0.76611	-0.02138
0.47733	0.10717	0.476	0.02592	0.47767	0.04415	0.6819	0.16689	0.79389	-0.01509
0.49367	0.10717	0.49267	0.03023	0.49367	0.04415	0.70619	0.12716	0.82389	-0.01257
0.51	0.09398	0.50967	0.03023	0.51	0.05298	0.73048	0.10331	0.85333	-0.01257
0.52567	0.0742	0.527	0.03455	0.527	0.06446	0.75381	0.10331	0.88167	-0.01509
0.542	0.05936	0.54433	0.04463	0.54467	0.06888	0.77667	0.1351	0.90944	-0.01132
0.55933	0.05936	0.56133	0.04463	0.56167	0.06888	0.8	0.15497	0.93667	-0.00503
0.57667	0.07749	0.578	0.03887	0.57867	0.06888	0.82286	0.15497	0.96333	-0.00251
0.59367	0.10552	0.59467	0.04463	0.59533	0.06888	0.84667	0.12716	0.99	-0.00503
0.61067	0.12366	0.61067	0.05327	0.61167	0.06446	0.87095	0.10331	1.01722	-0.00503
0.62733	0.12696	0.62667	0.05327	0.62767	0.05916	0.89524	0.10729	1.045	0.00503
0.64333	0.11212	0.64367	0.04463	0.644	0.05916	0.92	0.1351	1.07444	0.0176
0.65967	0.09893	0.66133	0.03167	0.661	0.06623	0.94429	0.17484	1.10333	0.02389
0.67567	0.09068	0.67867	0.02592	0.67833	0.07329	0.9681	0.17881	1.13111	0.02389
0.69267	0.08904	0.69533	0.02304	0.69533	0.07329	0.99048	0.16689	1.15889	0.02012
0.71	0.08574	0.712	0.02592	0.71233	0.06358	1.01333	0.16292	1.185	0.01635
0.72767	0.08079	0.72833	0.03455	0.729	0.05651	1.03667	0.16689	1.21167	0.02263
0.74433	0.07749	0.74433	0.05183	0.745	0.06181	1.06143	0.14305	1.23778	0.03018
0.76067	0.08079	0.76067	0.06047	0.76133	0.07682	1.08571	0.0755	1.26556	0.03018
0.777	0.08904	0.777	0.06335	0.77733	0.08389	1.11048	0.04371	1.29444	0.02389
0.793	0.10717	0.794	0.06047	0.794	0.08389	1.13524	0.0755	1.32389	0.0176
0.80933	0.12366	0.811	0.05615	0.811	0.08036	1.15905	0.12318	1.35333	0.01383
0.826	0.12696	0.828	0.04607	0.82833	0.07947	1.1819	0.14702	1.38056	0.01132
0.843	0.12861	0.84467	0.03887	0.84533	0.07771	1.20429	0.16292	1.40667	0.01006
0.86067	0.13685	0.86133	0.04175	0.862	0.07682	1.22714	0.17881	1.43333	0.00754
0.878	0.1451	0.87767	0.04895	0.87833	0.07064	1.25095	0.19868	1.46	0.00377
0.895	0.14839	0.89333	0.05903	0.89433	0.06446	1.27619	0.20663	1.48722	0.00503
0.91167	0.14345	0.90933	0.06047	0.91033	0.06005	1.30143	0.17881	1.51611	0.01006
0.928	0.13685	0.926	0.05327	0.92667	0.06358	1.32571	0.17484	1.545	0.00754
0.944	0.12696	0.94333	0.04463	0.94367	0.06799	1.34952	0.19471	1.57333	0.00377
0.96033	0.11542	0.96067	0.03743	0.96067	0.06799	1.37238	0.21855	1.60167	0.00754
0.97733	0.11047	0.97733	0.04175	0.97767	0.06888	1.39524	0.21855	1.62833	0.02263
0.995	0.11212	0.994	0.04895	0.99433	0.07682	1.4181	0.2265	1.655	0.03647
1.012	0.11212	1.01067	0.04895	1.01133	0.08212	1.44143	0.25829	1.68167	0.03898
1.02867	0.11542	1.02667	0.03455	1.02767	0.08389	1.46619	0.27021	1.70889	0.03395
1.04533	0.12861	1.043	0.01872	1.044	0.07947	1.4919	0.23842	1.73722	0.03269
1.06167	0.13191	1.05967	0.01584	1.06033	0.07682	1.51667	0.17881	1.76667	0.03395
1.07767	0.12366	1.07667	0.03743	1.077	0.07329	1.54048	0.14305	1.79556	0.03898
1.094	0.11542	1.09333	0.06479	1.094	0.07241	1.56381	0.14702	1.82333	0.04024
1.11067	0.11542	1.11033	0.08638	1.11133	0.07064	1.58714	0.16292	1.85056	0.03647
1.12767	0.11212	1.127	0.09358	1.12833	0.06888	1.61048	0.16292	1.87778	0.02012
1.14467	0.11542	1.14367	0.09214	1.145	0.06888	1.63333	0.16689	1.905	0.00377
1.16133	0.1352	1.16	0.08638	1.16133	0.07064	1.6581	0.18676	1.93222	-0.00503
1.17767	0.15334	1.17567	0.08494	1.17733	0.07064	1.68286	0.18676	1.95945	-0.00629
1.19433	0.16488	1.192	0.08206	1.19333	0.07506	1.70762	0.18676	1.98833	0.00126
1.21033	0.17313	1.209	0.08206	1.21	0.08212	1.7319	0.21458	2.01833	0.01383
1.22667	0.17477	1.22667	0.07918	1.22733	0.08654	1.75524	0.24637	2.04778	0.02263
1.243	0.17313	1.244	0.07775	1.245	0.08654	1.7781	0.25829	2.075	0.02641
1.26	0.16488	1.261	0.07487	1.262	0.08654	1.80095	0.23842	2.10222	0.03018
1.277	0.16158	1.27767	0.07055	1.27833	0.09272	1.82381	0.21855	2.12833	0.03018
1.294	0.16653	1.29367	0.06479	1.29467	0.10243	1.8481	0.19868	2.15556	0.02263
1.31133	0.17807	1.31	0.07055	1.31067	0.1095	1.87238	0.16689	2.18389	0.0176
1.32767	0.18302	1.32633	0.08206	1.32667	0.11391	1.89714	0.1351	2.21333	0.01635
1.34367	0.17313	1.343	0.09214	1.34333	0.11391	1.92143	0.14305	2.24222	0.01383
1.35967	0.16158	1.36	0.09646	1.36033	0.10685	1.94476	0.17881	2.27111	0.00503
1.376	0.16653	1.37733	0.0979	1.378	0.0936	1.9681	0.21458	2.29889	-0.00629
1.39267	0.17807	1.39467	0.10366	1.39533	0.09095	1.99095	0.23444	2.32556	-0.01132
1.40967	0.18137	1.41167	0.10078	1.41233	0.09713	2.01381	0.23842	2.35222	-0.00251
1.427	0.17807	1.42833	0.09358	1.42867	0.09978	2.03714	0.21855	2.37945	0.01132
1.444	0.17477	1.44433	0.07487	1.445	0.0936	2.0619	0.19471	2.40667	0.02012
1.461	0.17313	1.46033	0.05327	1.46133	0.09095	2.08714	0.19471	2.435	0.02263
1.477	0.17313	1.477	0.04895	1.47733	0.09537	2.11238	0.21458	2.46389	0.01635
1.493	0.17313	1.494	0.06335	1.49433	0.10067	2.13571	0.21855	2.49222	0.01635
1.509	0.17477	1.51133	0.08638	1.51167	0.10243	2.15857	0.21458	2.51945	0.02641
1.52567	0.17477	1.528	0.11086	1.529	0.10067	2.18095	0.21458	2.54722	0.03647
1.543	0.16653	1.545	0.1195	1.546	0.09978	2.20381	0.2265	2.57445	0.03898
1.56033	0.15829	1.56133	0.1195	1.56233	0.09978	2.22667	0.23444	2.60056	0.03395
1.57733	0.15664	1.578	0.10798	1.57867	0.10243	2.25095	0.21855	2.62722	0.03269
1.594	0.16158	1.594	0.0979	1.59467	0.1042	2.27667	0.21855	2.65445	0.02641
1.61067	0.16983	1.61	0.09358	1.61067	0.10243	2.3019	0.23842	2.68389	0.02012
1.627	0.18137	1.627	0.09358	1.62733	0.10067	2.32619	0.26623	2.71278	0.01383
1.64333	0.18632	1.644	0.09646	1.644	0.10067	2.34905	0.29802	2.74111	0.01635
1.66	0.18796	1.661	0.10366	1.661	0.10685	2.37238	0.30994	2.76889	0.02012
1.677	0.19126	1.678	0.1123	1.678	0.11303	2.39476	0.30994	2.79556	0.02263
1.694	0.19951	1.69467	0.11806	1.695	0.1095	2.4181	0.30597	2.82222	0.02263
1.71133	0.19951	1.711	0.11806	1.71167	0.09978	2.44238	0.30994	2.84889	0.02389
1.72833	0.18302	1.72667	0.1195	1.72767	0.0936	2.46714	0.30994	2.87667	0.02766
1.745	0.17807	1.74267	0.1195	1.74367	0.09802	2.49238	0.27021	2.905	0.03018
1.76133	0.19456	1.75933	0.11806	1.76033	0.10861	2.51667	0.21458	2.93333	0.03018
1.77733	0.21105	1.77633	0.10798	1.77733	0.11833	2.53952	0.16689	2.96167	0.03018
1.79367	0.20775	1.79367	0.09646	1.79467	0.12451	2.56238	0.14702	2.98945	0.03395
1.81033	0.20445	1.811	0.08926	1.81167	0.12539	2.58571	0.16292	3.01722	0.03647
1.828	0.21105	1.82767	0.08494	1.82833	0.12098	2.60857	0.19471	3.04389	0.03647
1.84533	0.21105	1.84433	0.08206	1.845	0.11744	2.63238	0.20663	3.07056	0.03647
1.86233	0.21105	1.86033	0.08638	1.861	0.11833	2.65667	0.20663	3.09722	0.03647
1.879	0.21599	1.87633	0.0979	1.87733	0.12451	2.68238	0.20663	3.12556	0.04275
1.895	0.22424	1.89267	0.1051	1.89367	0.12981	2.70714	0.20663	3.15611	0.04653
1.911	0.22919	1.90933	0.10366	1.91033	0.13157	2.73143	0.20663	3.18445	0.04527
1.927	0.22919	1.92633	0.10366	1.92733	0.12892	2.75476	0.2265	3.21278	0.04024
1.94333	0.22589	1.94367	0.1051	1.94467	0.12451	2.77762	0.25431	3.24	0.03647
1.96033	0.22424	1.96067	0.0979	1.96167	0.11833	2.80048	0.26623	3.26722	0.03395
1.97767	0.21599	1.97767	0.08494	1.97833	0.11744	2.82333	0.24637	3.29389	0.03269
1.99533	0.20445	1.99367	0.07775	1.99467	0.12274	2.8481	0.21855	3.32167	0.03018
2.012	0.19621	2.00967	0.08638	2.01033	0.12981	2.87333	0.21855	3.34945	0.02766
2.028	0.19951	2.02567	0.09358	2.02633	0.13157	2.8981	0.25431	3.37889	0.02766
2.044	0.20445	2.04233	0.08494	2.043	0.13157	2.92238	0.27021	3.40778	0.03018
2.05967	0.21105	2.06	0.07199	2.06033	0.12716	2.94571	0.27021	3.43611	0.03395
2.07567	0.22094	2.07733	0.07775	2.078	0.12539	2.9681	0.25431	3.46389	0.03647
2.09233	0.23248	2.09433	0.08926	2.095	0.12716	2.99143	0.21855	3.49056	0.03898
2.11	0.23413	2.111	0.09646	2.11167	0.13599	3.01429	0.21458	3.51778	0.04024
2.12767	0.23248	2.127	0.10366	2.128	0.15188	3.03762	0.24637	3.545	0.04024
2.14467	0.22589	2.143	0.11086	2.14433	0.16159	3.06238	0.27021	3.57278	0.03898
2.161	0.22424	2.15933	0.1123	2.16033	0.16071	3.08714	0.27021	3.60167	0.03898
2.177	0.22424	2.176	0.11086	2.17667	0.15365	3.1119	0.26623	3.63056	0.04527
2.193	0.21929	2.19333	0.11086	2.194	0.15012	3.13524	0.26623	3.65945	0.04904
2.20933	0.21105	2.211	0.1195	2.21133	0.15188	3.15857	0.27021	3.68667	0.04527
2.226	0.20445	2.22833	0.13102	2.22867	0.15453	3.18143	0.25431	3.71445	0.03647
2.243	0.2127	2.24533	0.13677	2.24533	0.15188	3.20429	0.20663	3.74111	0.03395
2.26033	0.22424	2.26167	0.12958	2.262	0.1457	3.22762	0.17881	3.76833	0.03898
2.27767	0.23248	2.27767	0.12238	2.27833	0.14482	3.25143	0.20663	3.79556	0.03898
2.29433	0.23413	2.29333	0.11806	2.294	0.1457	3.27714	0.24637	3.82389	0.03647
2.31067	0.23248	2.30967	0.1123	2.31033	0.14923	3.30143	0.27021	3.85278	0.03395
2.32633	0.22424	2.327	0.1051	2.32733	0.15012	3.32571	0.27021	3.88111	0.03898
2.34233	0.2127	2.34433	0.1051	2.34467	0.15012	3.34905	0.26623	3.90889	0.04653
2.359	0.19951	2.36167	0.11518	2.362	0.1457	3.3719	0.25829	3.93667	0.05659
2.37633	0.19951	2.37867	0.1267	2.379	0.14482	3.39429	0.25431	3.96333	0.07168
2.394	0.20445	2.395	0.13102	2.39567	0.15365	3.41762	0.25431	3.98945	0.07168
2.41167	0.21599	2.41133	0.12958	2.412	0.16601	3.4419	0.25829	4.01556	0.05659
2.42867	0.22424	2.42733	0.12958	2.428	0.17661	3.46667	0.25829	4.04333	0.04653
2.44467	0.23413	2.44367	0.13677	2.444	0.17926	3.49143	0.26623	4.07222	0.05156
2.46033	0.24238	2.46033	0.14397	2.46067	0.17484	3.51571	0.25829	4.10111	0.0591
2.47633	0.24073	2.47767	0.14109	2.478	0.17043	3.53952	0.25431	4.13	0.05659
2.49267	0.23413	2.49467	0.13821	2.49533	0.17043	3.56238	0.26623	4.15722	0.04653
2.50967	0.23413	2.51133	0.13677	2.51233	0.17219	3.58571	0.27815	4.18389	0.03898
2.527	0.24897	2.528	0.13821	2.529	0.17043	3.60857	0.29008	4.21056	0.04024
2.545	0.26216	2.544	0.15261	2.54467	0.16954	3.63286	0.29008	4.23778	0.05156
2.56233	0.27205	2.56	0.16413	2.56067	0.17484	3.65762	0.2861	4.26556	0.06162
2.57867	0.26381	2.57567	0.16269	2.57667	0.18544	3.68286	0.26623	4.29333	0.06162
2.59433	0.24567	2.592	0.14829	2.59267	0.18985	3.70762	0.26623	4.32222	0.05533
2.61033	0.24073	2.609	0.12958	2.60967	0.18632	3.73095	0.29008	4.35167	0.05281
2.62633	0.24567	2.62667	0.11518	2.62767	0.1819	3.75429	0.32584	4.37945	0.04904
2.64333	0.25062	2.644	0.11086	2.645	0.17926	3.77714	0.32584	4.40667	0.04653
2.661	0.26216	2.661	0.11806	2.66167	0.17484	3.79952	0.26623	4.43333	0.04527
2.67833	0.27865	2.67767	0.1267	2.678	0.17396	3.82333	0.18676	4.45945	0.04527
2.69567	0.2803	2.69367	0.1267	2.694	0.17396	3.84762	0.14702	4.48667	0.04024
2.71267	0.26711	2.70967	0.1195	2.71	0.17219	3.87286	0.18676	4.51556	0.03647
2.72867	0.25392	2.726	0.11518	2.72633	0.16954	3.8981	0.24637	4.54445	0.03898
2.74467	0.25392	2.74267	0.12238	2.74333	0.16954	3.92238	0.27021	4.57389	0.04275
2.76067	0.26216	2.76	0.13389	2.76067	0.16954	3.94524	0.27021	4.60167	0.04275
2.777	0.2803	2.77733	0.14541	2.778	0.16336	3.9681	0.26623	4.62833	0.03647
2.79367	0.30008	2.79467	0.16413	2.79533	0.15895	3.99143	0.27815	4.655	0.02766
2.811	0.30833	2.811	0.18141	2.812	0.16071	4.01429	0.30597	4.68167	0.02641
2.82867	0.29184	2.82733	0.18141	2.828	0.16778	4.03857	0.32584	4.70889	0.02766
2.84567	0.26711	2.843	0.16413	2.84367	0.17219	4.06381	0.32981	4.73722	0.03269
2.86167	0.25722	2.859	0.14829	2.85933	0.16778	4.08857	0.30597	4.76611	0.03269
2.87767	0.25722	2.876	0.13102	2.87633	0.16336	4.11238	0.2861	4.79556	0.02766
2.89333	0.25886	2.89333	0.11518	2.89367	0.16159	4.13619	0.29008	4.82445	0.02389
2.90967	0.26216	2.911	0.0979	2.91133	0.16954	4.15905	0.30994	4.85278	0.02641
2.92633	0.26216	2.92833	0.09214	2.929	0.1819	4.1819	0.33776	4.88	0.03647
2.944	0.26216	2.94467	0.09646	2.94567	0.18632	4.20476	0.36955	4.90667	0.04527
2.96167	0.25886	2.96067	0.1051	2.96167	0.17837	4.22905	0.36955	4.93389	0.05156
2.97833	0.25062	2.97667	0.1123	2.97733	0.17043	4.25333	0.34571	4.96167	0.04904
2.99433	0.24897	2.993	0.11806	2.99333	0.17396	4.27762	0.30994	4.99	0.04527
3.01033	0.25886	3.00933	0.1195	3.00967	0.18367	4.3019	0.30597	5.01945	0.04024
3.02633	0.27205	3.02633	0.12958	3.027	0.18809	4.32571	0.30597	5.04833	0.04275
3.04267	0.27865	3.044	0.14109	3.04433	0.18632	4.34905	0.30994	5.07611	0.04653
3.059	0.28689	3.06167	0.14541	3.062	0.17926	4.3719	0.33776	5.10333	0.04275
3.07667	0.29184	3.07867	0.14541	3.07933	0.17661	4.39476	0.36955	5.13	0.03395
3.094	0.29514	3.095	0.14541	3.09567	0.17926	4.4181	0.39736	5.15667	0.03395
3.11133	0.29184	3.111	0.15117	3.11167	0.1819	4.44238	0.40929	5.18389	0.04275
3.12833	0.29514	3.12667	0.15549	3.12767	0.18367	4.46714	0.38147	5.21222	0.05281
3.14433	0.29679	3.143	0.14829	3.144	0.18544	4.4919	0.34571	5.24056	0.06162
3.16033	0.28854	3.16033	0.13821	3.161	0.18367	4.51571	0.32981	5.26945	0.06287
3.176	0.27865	3.178	0.13677	3.17867	0.1819	4.53905	0.33776	5.29722	0.06539
3.19267	0.27205	3.19533	0.14541	3.196	0.1819	4.5619	0.32981	5.325	0.06162
3.21	0.2803	3.21233	0.15549	3.213	0.18544	4.58524	0.31789	5.35167	0.05281
3.22733	0.30173	3.22867	0.15981	3.22933	0.18985	4.60857	0.32981	5.37778	0.04653
3.24433	0.32482	3.24467	0.16269	3.24533	0.1978	4.63238	0.34968	5.40445	0.04653
3.261	0.32647	3.26067	0.16701	3.261	0.2084	4.65714	0.34968	5.43278	0.04904
3.277	0.32976	3.27667	0.16413	3.277	0.21723	4.6819	0.32584	5.46167	0.04904
3.293	0.33306	3.29333	0.16701	3.29367	0.21546	4.70619	0.30597	5.49056	0.04653
3.30933	0.33306	3.31033	0.17133	3.31067	0.20575	4.73048	0.30597	5.51889	0.04275
3.326	0.32482	3.32767	0.17421	3.32833	0.1978	4.75333	0.29802	5.54667	0.04527
3.34267	0.31327	3.34467	0.16989	3.34533	0.19692	4.77619	0.2861	5.57389	0.05533
3.36	0.30503	3.36133	0.15981	3.362	0.20133	4.79857	0.2861	5.60056	0.06287
3.37767	0.29679	3.378	0.14829	3.37833	0.20398	4.82238	0.2861	5.62722	0.06162
3.39533	0.29184	3.394	0.14829	3.39433	0.20575	4.8481	0.30597	5.65445	0.05659
3.412	0.29514	3.41	0.15981	3.41067	0.21016	4.87333	0.32981	5.68222	0.06162
3.428	0.30503	3.42633	0.17421	3.42667	0.2084	4.89714	0.34571	5.71111	0.07545
3.444	0.31822	3.44333	0.17709	3.44367	0.19957	4.92095	0.34571	5.74056	0.08425
3.46033	0.31822	3.46067	0.17133	3.461	0.18809	4.94429	0.33776	5.76833	0.08425
3.477	0.31657	3.478	0.16701	3.47867	0.18102	4.96714	0.32584	5.79556	0.08174
3.49467	0.31822	3.495	0.15981	3.49567	0.17926	4.99048	0.29802	5.82278	0.07545
3.51233	0.32976	3.51133	0.15549	3.512	0.18367	5.01381	0.2861	5.84889	0.06162
3.52933	0.34625	3.527	0.15981	3.52767	0.19515	5.03857	0.27815	5.87611	0.04904
3.54567	0.3545	3.54267	0.16701	3.54367	0.20663	5.06333	0.27815	5.90445	0.04653
3.56167	0.33966	3.559	0.16413	3.56	0.21016	5.0881	0.27815	5.93333	0.05156
3.57767	0.32152	3.576	0.15549	3.57667	0.20398	5.1119	0.29802	5.96222	0.05533
3.594	0.31327	3.59333	0.14541	3.594	0.19692	5.13619	0.32981	5.99111	0.05156
3.61067	0.31327	3.611	0.14829	3.61133	0.1925	5.15952	0.34968	6.01833	0.04904
3.62733	0.31657	3.62833	0.15837	3.62867	0.18985	5.1819	0.3616	6.04556	0.05659
3.64467	0.31657	3.64467	0.16269	3.64533	0.18809	5.20476	0.38942	6.07222	0.06287
3.66167	0.30833	3.66067	0.16413	3.66133	0.18809	5.22905	0.40929	6.09945	0.06162
3.67833	0.29679	3.67667	0.16701	3.67733	0.18985	5.25381	0.39736	6.12722	0.05659
3.69467	0.29514	3.69233	0.16989	3.69333	0.18985	5.27857	0.36955	6.15556	0.06287
3.711	0.30173	3.709	0.16701	3.70967	0.19427	5.30238	0.33776	6.185	0.06916
3.727	0.31657	3.72633	0.15981	3.727	0.19957	5.32619	0.31789	6.21333	0.06539
3.743	0.32976	3.744	0.15837	3.74467	0.20663	5.34952	0.32981	6.24167	0.05281
3.75967	0.34625	3.76133	0.15261	3.76167	0.21016	5.37238	0.3616	6.26945	0.04527
3.777	0.3512	3.77767	0.15117	3.77833	0.21281	5.39571	0.38147	6.29611	0.04653
3.79433	0.3512	3.79367	0.15549	3.79433	0.21811	5.41952	0.38942	6.32278	0.05156
3.81133	0.35614	3.80933	0.16413	3.81033	0.21987	5.44381	0.38942	6.35	0.05281
3.82833	0.36769	3.82567	0.17133	3.82667	0.21811	5.4681	0.40134	6.37889	0.05156
3.84433	0.37098	3.84233	0.16989	3.843	0.22164	5.49238	0.42121	6.40778	0.04904
3.86033	0.36439	3.85933	0.16701	3.86	0.22429	5.51667	0.44107	6.43667	0.04653
3.87633	0.36769	3.877	0.16989	3.878	0.21811	5.54	0.453	6.46445	0.04653
3.893	0.38417	3.89467	0.17853	3.89533	0.21104	5.56238	0.453	6.49222	0.04904
3.91	0.39242	3.912	0.1886	3.91267	0.21104	5.58524	0.44107	6.51889	0.04904
3.927	0.38417	3.92833	0.19292	3.92933	0.22164	5.60857	0.40929	6.54611	0.04527
3.94433	0.37098	3.94433	0.19148	3.945	0.22694	5.63333	0.38942	6.57333	0.04024
3.961	0.3512	3.96	0.18141	3.96067	0.22429	5.6581	0.38942	6.60111	0.04024
3.97767	0.33471	3.97633	0.17133	3.97733	0.22252	5.68238	0.40929	6.62945	0.04527
3.99333	0.32482	3.99367	0.17421	3.99433	0.22164	5.70667	0.41723	6.65889	0.05156
4.009	0.32482	4.011	0.1886	4.012	0.21723	5.73	0.41723	6.68667	0.0591
4.02567	0.33966	4.02833	0.1958	4.029	0.21281	5.75333	0.40134	6.71333	0.06162
4.043	0.35614	4.04533	0.18572	4.046	0.21281	5.77619	0.36955	6.74056	0.0591
4.06033	0.36769	4.062	0.16989	4.06267	0.21458	5.79905	0.35763	6.76722	0.05659
4.07767	0.37263	4.07833	0.15837	4.07833	0.21723	5.82286	0.36955	6.79445	0.0591
4.09467	0.37758	4.094	0.15837	4.09433	0.21811	5.8481	0.3616	6.82222	0.0679
4.11133	0.37263	4.11033	0.16413	4.11067	0.21546	5.87286	0.33776	6.85056	0.07796
4.12733	0.35614	4.127	0.17709	4.127	0.21458	5.89714	0.31789	6.87889	0.08174
4.14367	0.33801	4.144	0.19292	4.144	0.21811	5.92048	0.33776	6.90778	0.07419
4.16	0.33306	4.16133	0.203	4.16133	0.22694	5.94333	0.3616	6.93611	0.0591
4.17667	0.33966	4.17833	0.203	4.17867	0.23047	5.96619	0.36955	6.96222	0.05281
4.19433	0.35944	4.19533	0.19724	4.19567	0.22252	5.98905	0.34571	6.98889	0.0591
4.212	0.38417	4.21133	0.19292	4.212	0.21281	6.01333	0.29802	7.01556	0.0679
4.229	0.40066	4.227	0.19148	4.22767	0.2084	6.0381	0.27021	7.04333	0.07168
4.24533	0.40231	4.243	0.19148	4.24333	0.21281	6.06333	0.27815	7.07111	0.0679
4.26133	0.38582	4.25933	0.18572	4.25933	0.21987	6.08714	0.30597	7.1	0.0591
4.27733	0.36274	4.27667	0.18141	4.27633	0.22252	6.11095	0.31789	7.12889	0.04904
4.29333	0.3545	4.294	0.18428	4.29433	0.21723	6.13429	0.31789	7.15722	0.04275
4.31033	0.36439	4.31167	0.18428	4.312	0.2084	6.15667	0.31789	7.18389	0.04653
4.328	0.37758	4.328	0.18141	4.32867	0.20663	6.17952	0.30994	7.21056	0.05533
4.34533	0.37593	4.344	0.18428	4.345	0.21281	6.20286	0.31789	7.23722	0.05659
4.36233	0.35614	4.36	0.18428	4.36133	0.21987	6.22762	0.34571	7.26445	0.05533
4.379	0.34625	4.376	0.17709	4.377	0.22252	6.25286	0.36955	7.29222	0.05533
4.39533	0.35614	4.39233	0.17709	4.39333	0.22429	6.2781	0.3775	7.32167	0.05533
4.41133	0.37263	4.40933	0.1886	4.41	0.22694	6.30238	0.3616	7.35056	0.05281
4.42733	0.37758	4.42667	0.203	4.42733	0.23135	6.32619	0.34968	7.37889	0.05281
4.44367	0.37758	4.444	0.21164	4.445	0.23489	6.34952	0.33776	7.40667	0.05659
4.46067	0.37758	4.461	0.21452	4.46167	0.23312	6.3719	0.32981	7.43445	0.06162
4.478	0.37593	4.47767	0.2102	4.47833	0.22606	6.39524	0.32584	7.46111	0.0591
4.495	0.37098	4.49367	0.20444	4.49467	0.21987	6.42	0.31789	7.48778	0.05533
4.51167	0.36439	4.50933	0.203	4.51033	0.22164	6.44476	0.32981	7.51445	0.0591
4.52833	0.3545	4.52533	0.19724	4.526	0.23489	6.46905	0.34968	7.54333	0.06539
4.54433	0.34625	4.54233	0.203	4.54333	0.24902	6.49333	0.33776	7.57278	0.0679
4.56033	0.34295	4.55967	0.21164	4.56067	0.26049	6.51667	0.30597	7.60222	0.06162
4.57633	0.33966	4.57733	0.2174	4.57833	0.26314	6.54	0.31789	7.63056	0.05281
4.59267	0.34295	4.59433	0.2174	4.59567	0.26049	6.56286	0.3616	7.65778	0.05533
4.61067	0.35614	4.611	0.2246	4.61233	0.25873	6.58619	0.40929	7.68445	0.06539
4.62767	0.37263	4.62767	0.23324	4.62867	0.26226	6.61	0.44107	7.71167	0.07168
4.64467	0.37098	4.64333	0.23755	4.64467	0.26226	6.63429	0.46889	7.73889	0.07545
4.661	0.35944	4.65933	0.23612	4.66067	0.25608	6.65857	0.46889	7.76778	0.07796
4.67733	0.35614	4.676	0.23324	4.67667	0.25078	6.68333	0.44902	7.79722	0.07545
4.69333	0.36274	4.693	0.23324	4.69367	0.24283	6.70714	0.40929	7.82611	0.07545
4.709	0.37263	4.711	0.23612	4.71133	0.23842	6.73095	0.3616	7.85389	0.08425
4.72567	0.38088	4.72833	0.23036	4.729	0.23842	6.75333	0.34968	7.88111	0.08551
4.743	0.38582	4.74533	0.22172	4.746	0.24637	6.77571	0.3775	7.90778	0.07419
4.76033	0.38912	4.76167	0.20732	4.76267	0.25078	6.79952	0.40134	7.93445	0.06162
4.77733	0.38088	4.778	0.20012	4.77867	0.25166	6.82333	0.40134	7.96167	0.05533
4.794	0.37263	4.794	0.20732	4.79433	0.25166	6.84762	0.40929	7.98945	0.05156
4.81067	0.37263	4.81	0.2246	4.81067	0.25078	6.87238	0.42915	8.01833	0.04904
4.82667	0.37758	4.82733	0.22604	4.82767	0.24902	6.89667	0.42121	8.04722	0.05281
4.84233	0.39242	4.845	0.22172	4.845	0.24637	6.92048	0.41723	8.07556	0.06162
4.859	0.40066	4.862	0.22172	4.86233	0.24283	6.94333	0.4371	8.10333	0.0591
4.87633	0.40231	4.87867	0.2246	4.879	0.24283	6.96619	0.453	8.13	0.05281
4.894	0.39407	4.895	0.22172	4.89567	0.24725	6.98952	0.4371	8.15611	0.04653
4.91133	0.38582	4.91133	0.21884	4.912	0.24725	7.01381	0.40134	8.18333	0.04275
4.92833	0.38912	4.92767	0.22604	4.928	0.24195	7.0381	0.36955	8.21056	0.04527
4.94433	0.40066	4.94367	0.22892	4.944	0.23577	7.06286	0.34968	8.23945	0.05281
4.96067	0.40891	4.96033	0.2174	4.96067	0.23577	7.08714	0.35763	8.26833	0.0591
4.97667	0.41385	4.97733	0.1958	4.97767	0.2446	7.11095	0.38942	8.29667	0.0591
4.993	0.40891	4.99467	0.19292	4.995	0.25608	7.13429	0.40134	8.32389	0.05659
[truncated: 89,699 more rows]

## Sheet: Fig. 3b
	Stress(MPa)	SD	Toughness(MJ m-3)	SD
[truncated: 5 more rows]

## Sheet: Fig. 3c
	PUFT2		PUU		PUFT2-50%IL		PUU-50%IL
[truncated: 858 more rows]

[truncated: 33 more sheets: Fig. 3d, Fig. 3f-g, Fig 3i, Fig. 4a, Fig. 4b-c, Fig. 4d, Fig. 4f, Fig. 5a, Fig. 5d, Fig. 5c, Fig. 5f, Fig. 6a, Fig. 6b, Fig. 6d, Fig. 6e, Fig. 6f, Fig. 6g, Fig. 6h, Supplementary Fig. 3, Supplementary Fig. 4 …]
